# Supplementary material for: Genomic epidemiology and public health implications of zoonotic monophasic Salmonella Typhimurium ST34
Source: Front Cell Infect Microbiol. 2025 Mar 11;15:1490183. doi: 10.3389/fcimb.2025.1490183 (PMC11933091; doi:10.3389/fcimb.2025.1490183)
Supplement: Supplementary file 2 [file DataSheet1.csv]

data source for publishment	barcode name	fasta name	Collection Year	Source Niche	Continent	SISTER serovar	ST(Achtman 7 Gene MLST)
CNGBdb CNP0004753		SS22WZJ019.clean.fq.fasta	2022	Poultry	Asia	Typhimurium	19
CNGBdb CNP0004753		SS22SXA039.clean.fq.fasta	2022	Poultry	Asia	I 1,4,[5],12:i:-	34
CNGBdb CNP0004753		SS22QZJ245.clean.fq.fasta	2022	Poultry	Asia	I 1,4,[5],12:i:-	34
CNGBdb CNP0004753		D25.clean.fq.fasta	2018	Poultry	Asia	Typhimurium	19
CNGBdb CNP0004753		D018.clean.fq.fasta	2018	Poultry	Asia	Typhimurium	19
CNGBdb CNP0004753		D017.clean.fq.fasta	2018	Poultry	Asia	Typhimurium	19
CNGBdb CNP0004753		D009.clean.fq.fasta	2018	Poultry	Asia	Typhimurium	19
CNGBdb CNP0004753		D007.clean.fq.fasta	2018	Poultry	Asia	Typhimurium	19
CNGBdb CNP0004753		D006.clean.fq.fasta	2018	Poultry	Asia	Typhimurium	19
CNGBdb CNP0004753		D005.clean.fq.fasta	2018	Poultry	Asia	Typhimurium	19
CNGBdb CNP0004753		D004.clean.fq.fasta	2018	Poultry	Asia	Typhimurium	19
CNGBdb CNP0004753		D003.clean.fq.fasta	2018	Poultry	Asia	Typhimurium	19
CNGBdb CNP0004753		C119_FKDN220483872-1A_H23VCDSX5_L4.clean.fq.fasta	2022	Food	Asia	Typhimurium	19
CNGBdb CNP0004753		C126_FKDN220483879-1A_H23VCDSX5_L4.clean.fq.fasta	2022	Food	Asia	Typhimurium	19
CNGBdb CNP0004753		C127_FKDN220483880-1A_H23VCDSX5_L4.clean.fq.fasta	2022	Food	Asia	Typhimurium	19
CNGBdb CNP0004753		C128_FKDN220483881-1A_H23VCDSX5_L4.clean.fq.fasta	2022	Food	Asia	Typhimurium	19
CNGBdb CNP0004753		C129_FKDN220483882-1A_H23VCDSX5_L4.clean.fq.fasta	2022	Food	Asia	Typhimurium	19
CNGBdb CNP0004753		C130_FKDN220483883-1A_H23VCDSX5_L4.clean.fq.fasta	2022	Food	Asia	Typhimurium	19
CNGBdb CNP0004753		C131_FKDN220483884-1A_H23VCDSX5_L4.clean.fq.fasta	2022	Food	Asia	Typhimurium	19
CNGBdb CNP0004753		C132_FKDN220483885-1A_H23VCDSX5_L4.clean.fq.fasta	2022	Food	Asia	Typhimurium	19
CNGBdb CNP0004753		C135_FKDN220483888-1A_H23VCDSX5_L4.clean.fq.fasta	2022	Food	Asia	Typhimurium	19
CNGBdb CNP0004753		C137_FKDN220483890-1A_H23VCDSX5_L4.clean.fq.fasta	2022	Food	Asia	Typhimurium	19
CNGBdb CNP0004753		C138_FKDN220483891-1A_H23VCDSX5_L4.clean.fq.fasta	2022	Food	Asia	Typhimurium	19
CNGBdb CNP0004753		C20_FKDN220483774-1A_H25LVDSX5_L1.clean.fq.fasta	2021	Environment	Asia	Typhimurium	19
CNGBdb CNP0004753		C21_FKDN220483775-1A_H25LVDSX5_L1.clean.fq.fasta	2021	Human	Asia	I 1,4,[5],12:i:-	34
CNGBdb CNP0004753		C27_FKDN220483781-1A_H25LVDSX5_L1.clean.fq.fasta	2021	Human	Asia	I 1,4,[5],12:i:-	34
CNGBdb CNP0004753		C29_FKDN220483783-1A_H25LVDSX5_L1.clean.fq.fasta	2021	Environment	Asia	Typhimurium	19
CNGBdb CNP0004753		C30_FKDN220483784-1A_H25LVDSX5_L1.clean.fq.fasta	2021	Environment	Asia	Typhimurium	19
CNGBdb CNP0004753		C31_FKDN220483785-1A_H25LVDSX5_L1.clean.fq.fasta	2021	Human	Asia	Typhimurium	19
CNGBdb CNP0004753		C32_FKDN220483786-1A_H25LVDSX5_L1.clean.fq.fasta	2022	Human	Asia	I 1,4,[5],12:i:-	34
CNGBdb CNP0004753		C42_FKDN220483796-1A_H25LVDSX5_L1.clean.fq.fasta	2021	Human	Asia	I 1,4,[5],12:i:-	34
CNGBdb CNP0004753		C43_FKDN220483797-1A_H25LVDSX5_L1.clean.fq.fasta	2021	Human	Asia	I 1,4,[5],12:i:-	34
CNGBdb CNP0004753		C44_FKDN220483798-1A_H25LVDSX5_L1.clean.fq.fasta	2021	Human	Asia	I 1,4,[5],12:i:-	34
CNGBdb CNP0004753		C57_FKDN220483811-1A_H25LVDSX5_L1.clean.fq.fasta	2022	Wild Animal	Asia	Typhimurium	19
CNGBdb CNP0004753		C76_FKDN220483830-1A_H25LVDSX5_L1.clean.fq.fasta	2022	Wild Animal	Asia	Typhimurium	19
CNGBdb CNP0004753		C77_FKDN220483831-1A_H25LVDSX5_L1.clean.fq.fasta	2022	Wild Animal	Asia	I 1,4,[5],12:i:-	34
CNGBdb CNP0004753		C89_FKDN220483843-1A_H25GFDSX5_L4.clean.fq.fasta	2022	Wild Animal	Asia	I 1,4,[5],12:i:-	34
CNGBdb CNP0004753		JR-肠内物7.fasta	2017	Livestock	Asia	Typhimurium	19
CNGBdb CNP0004753		JR-地面7.fasta	2017	Livestock	Asia	Typhimurium	19
CNGBdb CNP0004753		JR-肠内物4.fasta	2017	Livestock	Asia	I 1,4,[5],12:i:-	34
CNGBdb CNP0004753		JR-鞋4.fasta	2017	Livestock	Asia	Typhimurium	19
CNGBdb CNP0004753		WXJY内水样2.fasta	2017	Livestock	Asia	I 1,4,[5],12:i:-	34
CNGBdb CNP0004753		2135.fasta	2015	poultry	Asia	I 1,4,[5],12:i:-	34
CNGBdb CNP0004753		2136.fasta	2016	Environment	Asia	I 1,4,[5],12:i:-	34
CNGBdb CNP0004753		2153.fasta	2016	Environment	Asia	I 1,4,[5],12:i:-	34
CNGBdb CNP0004753		2154.fasta	2016	Human	Asia	I 1,4,[5],12:i:-	34
CNGBdb CNP0004753		2194.fasta	2016	Human	Asia	I 1,4,[5],12:i:-	34
CNGBdb CNP0004753		2234.fasta	2016	Human	Asia	I 1,4,[5],12:i:-	34
CNGBdb CNP0004753		2246.fasta	2016	Environment	Asia	I 1,4,[5],12:i:-	34
CNGBdb CNP0004753		1715.fasta	2004	Human	Asia	I 1,4,[5],12:i:-	34
CNGBdb CNP0004753		1763.fasta	2004	Human	Asia	Typhimurium	19
CNGBdb CNP0004753		1997.fasta	2005	Human	Asia	Typhimurium	19
CNGBdb CNP0004753		2043.fasta	2005	Human	Asia	Typhimurium	34
CNGBdb CNP0004753		2048.fasta	2005	Human	Asia	Typhimurium	19
CNGBdb CNP0004753		2069.fasta	2005	Human	Asia	Typhimurium	36
CNGBdb CNP0004753		2101.fasta	2006	Human	Asia	Typhimurium	34
CNGBdb CNP0004753		2115.fasta	2006	Human	Asia	Typhimurium	19
CNGBdb CNP0004753		2133.fasta	2006	Human	Asia	Typhimurium	19
CNGBdb CNP0004753		2134.fasta	2006	Human	Asia	Typhimurium	19
CNGBdb CNP0004753		2268.fasta	2007	Human	Asia	Typhimurium	19
CNGBdb CNP0004753		2273.fasta	2007	Human	Asia	I 1,4,[5],12:i:-	34
CNGBdb CNP0004753		2275.fasta	2007	Human	Asia	I 1,4,[5],12:i:-	34
CNGBdb CNP0004753		2277.fasta	2007	Human	Asia	Typhimurium	19
CNGBdb CNP0004753		2279.fasta	2007	Human	Asia	I 1,4,[5],12:i:-	34
CNGBdb CNP0004753		2292.fasta	2007	Human	Asia	I 1,4,[5],12:i:-	34
CNGBdb CNP0004753		2306.fasta	2008	Human	Asia	I 1,4,[5],12:i:-	34
CNGBdb CNP0004753		4364_FDSW220088197-1r.clean.fq.fasta	2021	Poultry	Asia	Typhimurium	128
CNGBdb CNP0004753		4365_FDSW220088198-1r.clean.fq.fasta	2021	Poultry	Asia	Typhimurium	128
CNGBdb CNP0004753		4366_FDSW220088199-1r.clean.fq.fasta	2021	Poultry	Asia	Typhimurium	128
CNGBdb CNP0004753		4367_FDSW220088200-1r.clean.fq.fasta	2021	Poultry	Asia	Typhimurium	128
CNGBdb CNP0004753		4368_FDSW220088201-1r.clean.fq.fasta	2021	Poultry	Asia	Typhimurium	19
CNGBdb CNP0004753		4369_FDSW220088202-1r.clean.fq.fasta	2021	Poultry	Asia	Typhimurium	19
CNGBdb CNP0004753		4370_FDSW220088203-1r.clean.fq.fasta	2021	Poultry	Asia	Typhimurium	19
CNGBdb CNP0004753		4371_FDSW220088204-1r.clean.fq.fasta	2021	Poultry	Asia	Typhimurium	19
CNGBdb CNP0004753		4372_FDSW220088205-1r.clean.fq.fasta	2021	Poultry	Asia	Typhimurium	19
CNGBdb CNP0004753		4373_FDSW220088206-1r.clean.fq.fasta	2021	Poultry	Asia	Typhimurium	19
CNGBdb CNP0004753		4374_FDSW220088207-1r.clean.fq.fasta	2021	Poultry	Asia	Typhimurium	19
CNGBdb CNP0004753		4375_FDSW220088208-1r.clean.fq.fasta	2021	Poultry	Asia	Typhimurium	19
CNGBdb CNP0004753		4376_FDSW220088209-1r.clean.fq.fasta	2021	Poultry	Asia	Typhimurium	19
CNGBdb CNP0004753		4377_FDSW220088210-1r.clean.fq.fasta	2021	Poultry	Asia	Typhimurium	19
CNGBdb CNP0004753		4378_FDSW220088211-1r.clean.fq.fasta	2021	Poultry	Asia	Typhimurium	19
CNGBdb CNP0004753		4379_FDSW220088212-1r.clean.fq.fasta	2021	Poultry	Asia	Typhimurium	19
CNGBdb CNP0004753		4380_FDSW220088213-1r.clean.fq.fasta	2021	Poultry	Asia	Typhimurium	19
CNGBdb CNP0004753		4381_FDSW220088214-1r.clean.fq.fasta	2021	Poultry	Asia	Typhimurium	19
CNGBdb CNP0004753		4383_FDSW220088216-1r.clean.fq.fasta	2021	Poultry	Asia	Typhimurium	19
CNGBdb CNP0004753		4386_FDSW220088219-1r.clean.fq.fasta	2021	Poultry	Asia	Typhimurium	19
CNGBdb CNP0004753		4388_FDSW220088221-1r.clean.fq.fasta	2021	Poultry	Asia	Typhimurium	128
CNGBdb CNP0004753		4389_FDSW220088222-1r.clean.fq.fasta	2021	Poultry	Asia	Typhimurium	128
CNGBdb CNP0004753		4390_FDSW220088223-1r.clean.fq.fasta	2021	Poultry	Asia	Typhimurium	128
CNGBdb CNP0004753		4391_FDSW220088224-1r.clean.fq.fasta	2021	Poultry	Asia	Typhimurium	128
CNGBdb CNP0004753		4392_FDSW220088225-1r.clean.fq.fasta	2021	Poultry	Asia	Typhimurium	128
CNGBdb CNP0004753		4393_FDSW220088226-1r.clean.fq.fasta	2021	Poultry	Asia	Typhimurium	128
CNGBdb CNP0004753		4394_FDMS220073743-1r.clean.fq.fasta	2021	Poultry	Asia	Typhimurium	128
CNGBdb CNP0004753		4395_FDMS220073744-1r.clean.fq.fasta	2021	Poultry	Asia	Typhimurium	128
CNGBdb CNP0004753		4396_FDMS220073745-1r.clean.fq.fasta	2021	Poultry	Asia	Typhimurium	128
CNGBdb CNP0004753		4397_FDMS220073746-1r.clean.fq.fasta	2021	Poultry	Asia	Typhimurium	128
CNGBdb CNP0004753		4398_FDMS220073747-1r.clean.fq.fasta	2021	Poultry	Asia	Typhimurium	128
CNGBdb CNP0004753		4399_FDMS220073748-1r.clean.fq.fasta	2021	Poultry	Asia	Typhimurium	128
CNGBdb CNP0004753		4400_FDMS220073749-1r.clean.fq.fasta	2021	Poultry	Asia	Typhimurium	128
CNGBdb CNP0004753		4401_FDMS220073750-1r.clean.fq.fasta	2021	Poultry	Asia	Typhimurium	128
CNGBdb CNP0004753		4402_FDMS220073751-1r.clean.fq.fasta	2021	Poultry	Asia	Typhimurium	128
CNGBdb CNP0004753		4403_FDMS220073752-1r.clean.fq.fasta	2021	Poultry	Asia	Typhimurium	128
CNGBdb CNP0004753		4404_FDMS220073753-1r.clean.fq.fasta	2021	Poultry	Asia	Typhimurium	128
CNGBdb CNP0004753		4405_FDMS220073754-1r.clean.fq.fasta	2021	Poultry	Asia	Typhimurium	128
CNGBdb CNP0004753		4406_FDMS220073755-1r.clean.fq.fasta	2021	Poultry	Asia	Typhimurium	128
CNGBdb CNP0004753		4407_FDMS220073756-1r.clean.fq.fasta	2021	Poultry	Asia	Typhimurium	128
CNGBdb CNP0004753		4408_FDMS220073757-1r.clean.fq.fasta	2021	Poultry	Asia	Typhimurium	128
CNGBdb CNP0004753		4410_FDMS220073759-1r.clean.fq.fasta	2021	Poultry	Asia	Typhimurium	128
CNGBdb CNP0004753		4411_FDMS220073760-1r.clean.fq.fasta	2021	Poultry	Asia	Typhimurium	128
CNGBdb CNP0004753		4412_FDMS220073761-1r.clean.fq.fasta	2021	Poultry	Asia	Typhimurium	128
CNGBdb CNP0004753		4413_FDMS220073762-1r.clean.fq.fasta	2021	Poultry	Asia	Typhimurium	128
CNGBdb CNP0004753		4414_FDMS220073763-1r.clean.fq.fasta	2021	Poultry	Asia	Typhimurium	128
CNGBdb CNP0004753		4415_FDMS220073764-1r.clean.fq.fasta	2021	Poultry	Asia	Typhimurium	128
CNGBdb CNP0004753		4416_FDMS220073765-1r.clean.fq.fasta	2021	Poultry	Asia	Typhimurium	128
CNGBdb CNP0004753		4417_FDMS220073766-1r.clean.fq.fasta	2021	Poultry	Asia	Typhimurium	128
CNGBdb CNP0004753		4418_FDSW220088227-1r.clean.fq.fasta	2021	Poultry	Asia	Typhimurium	128
CNGBdb CNP0004753		4419_FDSW220088228-1r.clean.fq.fasta	2021	Poultry	Asia	Typhimurium	128
CNGBdb CNP0004753		4420_FDSW220088229-1r.clean.fq.fasta	2021	Poultry	Asia	Typhimurium	128
CNGBdb CNP0004753		4421_FDSW220088230-1r.clean.fq.fasta	2021	Poultry	Asia	Typhimurium	128
CNGBdb CNP0004753		YD006.clean.fq.fasta	2022	Poultry	Asia	Typhimurium	1544
CNGBdb CNP0004753		YD007.clean.fq.fasta	2022	Poultry	Asia	Typhimurium	1544
CNGBdb CNP0004753		YD012.clean.fq.fasta	2022	Poultry	Asia	Typhimurium	1544
CNGBdb CNP0004753		YD014.clean.fq.fasta	2022	Poultry	Asia	Typhimurium	1544
CNGBdb CNP0004753		YD016.clean.fq.fasta	2022	Poultry	Asia	Typhimurium	1544
CNGBdb CNP0004753		YD017.clean.fq.fasta	2022	Poultry	Asia	Typhimurium	1544
CNGBdb CNP0004753		YD042.clean.fq.fasta	2022	Poultry	Asia	Typhimurium	1544
CNGBdb CNP0004753		YD046.clean.fq.fasta	2022	Poultry	Asia	Typhimurium	19
CNGBdb CNP0004753		YD047.clean.fq.fasta	2022	Poultry	Asia	Typhimurium	1544
CNGBdb CNP0004753		YD048.clean.fq.fasta	2022	Poultry	Asia	Typhimurium	19
CNGBdb CNP0004753		YD049.clean.fq.fasta	2022	Poultry	Asia	Typhimurium	19
CNGBdb CNP0004753		YD061.clean.fq.fasta	2022	Poultry	Asia	Typhimurium	1544
CNGBdb CNP0004753		YD062.clean.fq.fasta	2022	Poultry	Asia	Typhimurium	1544
CNGBdb CNP0004753		YD063.clean.fq.fasta	2022	Poultry	Asia	Typhimurium	1544
CNGBdb CNP0004753		YD065.clean.fq.fasta	2022	Poultry	Asia	Typhimurium	1544
CNGBdb CNP0004753		YD066.clean.fq.fasta	2022	Poultry	Asia	Typhimurium	1544
CNGBdb CNP0004753		YD068.clean.fq.fasta	2022	Poultry	Asia	Typhimurium	1544
CNGBdb CNP0004753		YD069.clean.fq.fasta	2022	Poultry	Asia	Typhimurium	1544
CNGBdb CNP0004753		YD073.clean.fq.fasta	2022	Poultry	Asia	Typhimurium	1544
CNGBdb CNP0004753		YD075.clean.fq.fasta	2022	Poultry	Asia	Typhimurium	1544
CNGBdb CNP0004753		YD076.clean.fq.fasta	2022	Poultry	Asia	Typhimurium	1544
CNGBdb CNP0004753		YD077.clean.fq.fasta	2022	Poultry	Asia	Typhimurium	1544
CNGBdb CNP0004753		YD090.clean.fq.fasta	2022	Poultry	Asia	Typhimurium	1544
CNGBdb CNP0004753		YD097.clean.fq.fasta	2022	Poultry	Asia	Typhimurium	1544
CNGBdb CNP0004753		YD098.clean.fq.fasta	2022	Poultry	Asia	Typhimurium	1544
CNGBdb CNP0004753		YD099.clean.fq.fasta	2022	Poultry	Asia	Typhimurium	1544
CNGBdb CNP0004753		YD107.clean.fq.fasta	2022	Poultry	Asia	Typhimurium	1544
CNGBdb CNP0004753		YD110.clean.fq.fasta	2022	Poultry	Asia	Typhimurium	1544
CNGBdb CNP0004753		YD145.clean.fq.fasta	2022	Poultry	Asia	Typhimurium	1544
CNGBdb CNP0004753		YD171.clean.fq.fasta	2022	Poultry	Asia	Typhimurium	19
Enterobase	SAL_EA1844AA_AS	SAL_EA1844AA_AS.scaffold.fasta	2015	Human	North America	Typhimurium	19
Enterobase	SAL_EA1862AA_AS	SAL_EA1862AA_AS.scaffold.fasta	2015	Human	North America	Typhimurium	19
Enterobase	SAL_BA6461AA_AS	SAL_BA6461AA_AS.scaffold.fasta	2012	Human	North America	Typhimurium	19
Enterobase	SAL_BA5736AA_AS	SAL_BA5736AA_AS.scaffold.fasta	2011	Human	North America	Typhimurium	19
Enterobase	SAL_EA1913AA_AS	SAL_EA1913AA_AS.scaffold.fasta	2014	ND	Europe	I 1,4,[5],12:i:-	34
Enterobase	SAL_EA2007AA_AS	SAL_EA2007AA_AS.scaffold.fasta	2011	Livestock	Europe	Typhimurium	34
Enterobase	SAL_EA2006AA_AS	SAL_EA2006AA_AS.scaffold.fasta	2011	Livestock	Europe	Typhimurium	34
Enterobase	SAL_EA2008AA_AS	SAL_EA2008AA_AS.scaffold.fasta	2011	Livestock	Europe	Typhimurium	34
Enterobase	SAL_EA2010AA_AS	SAL_EA2010AA_AS.scaffold.fasta	2011	Livestock	Europe	Typhimurium	19
Enterobase	SAL_EA2009AA_AS	SAL_EA2009AA_AS.scaffold.fasta	2011	Livestock	Europe	Typhimurium	34
Enterobase	SAL_EA2011AA_AS	SAL_EA2011AA_AS.scaffold.fasta	2011	Livestock	Europe	Typhimurium	19
Enterobase	SAL_JA0193AA_AS	SAL_JA0193AA_AS.scaffold.fasta	2011	Livestock	Europe	I 1,4,[5],12:i:-	34
Enterobase	SAL_EA2012AA_AS	SAL_EA2012AA_AS.scaffold.fasta	2011	Livestock	Europe	Typhimurium	19
Enterobase	SAL_JA0196AA_AS	SAL_JA0196AA_AS.scaffold.fasta	2011	Livestock	Europe	Typhimurium	19
Enterobase	SAL_EA2014AA_AS	SAL_EA2014AA_AS.scaffold.fasta	2011	Livestock	Europe	Typhimurium	19
Enterobase	SAL_EA2016AA_AS	SAL_EA2016AA_AS.scaffold.fasta	2011	Livestock	Europe	I 1,4,[5],12:i:-	34
Enterobase	SAL_EA2015AA_AS	SAL_EA2015AA_AS.scaffold.fasta	2011	Livestock	Europe	Typhimurium	19
Enterobase	SAL_EA2017AA_AS	SAL_EA2017AA_AS.scaffold.fasta	2011	Livestock	Europe	Typhimurium	19
Enterobase	SAL_EA2019AA_AS	SAL_EA2019AA_AS.scaffold.fasta	2011	Livestock	Europe	Typhimurium	19
Enterobase	SAL_EA2018AA_AS	SAL_EA2018AA_AS.scaffold.fasta	2011	Livestock	Europe	Typhimurium	19
Enterobase	SAL_EA2020AA_AS	SAL_EA2020AA_AS.scaffold.fasta	2011	Livestock	Europe	Typhimurium	19
Enterobase	SAL_EA2022AA_AS	SAL_EA2022AA_AS.scaffold.fasta	2011	Livestock	Europe	Typhimurium	34
Enterobase	SAL_EA2021AA_AS	SAL_EA2021AA_AS.scaffold.fasta	2011	Livestock	Europe	Typhimurium	34
Enterobase	SAL_EA2023AA_AS	SAL_EA2023AA_AS.scaffold.fasta	2011	Livestock	Europe	Typhimurium	19
Enterobase	SAL_EA2025AA_AS	SAL_EA2025AA_AS.scaffold.fasta	2011	Livestock	Europe	I 1,4,[5],12:i:-	34
Enterobase	SAL_EA2024AA_AS	SAL_EA2024AA_AS.scaffold.fasta	2011	Livestock	Europe	I 1,4,[5],12:i:-	34
Enterobase	SAL_EA2026AA_AS	SAL_EA2026AA_AS.scaffold.fasta	2011	Livestock	Europe	Typhimurium	19
Enterobase	SAL_BA4871AA_AS	SAL_BA4871AA_AS.scaffold.fasta	2011	Livestock	Europe	Typhimurium	19
Enterobase	SAL_EA2028AA_AS	SAL_EA2028AA_AS.scaffold.fasta	2011	Livestock	Europe	Typhimurium	19
Enterobase	SAL_BA4652AA_AS	SAL_BA4652AA_AS.scaffold.fasta	2011	Livestock	Europe	Typhimurium	34
Enterobase	SAL_EA2027AA_AS	SAL_EA2027AA_AS.scaffold.fasta	2011	Livestock	Europe	I 1,4,[5],12:i:-	34
Enterobase	SAL_EA2029AA_AS	SAL_EA2029AA_AS.scaffold.fasta	2011	Livestock	Europe	Typhimurium	34
Enterobase	SAL_EA2031AA_AS	SAL_EA2031AA_AS.scaffold.fasta	2011	Livestock	Europe	I 1,4,[5],12:i:-	34
Enterobase	SAL_EA2030AA_AS	SAL_EA2030AA_AS.scaffold.fasta	2011	Livestock	Europe	I 1,4,[5],12:i:-	34
Enterobase	SAL_EA2032AA_AS	SAL_EA2032AA_AS.scaffold.fasta	2011	Livestock	Europe	Typhimurium	34
Enterobase	SAL_EA2034AA_AS	SAL_EA2034AA_AS.scaffold.fasta	2011	Livestock	Europe	I 1,4,[5],12:i:-	34
Enterobase	SAL_EA2033AA_AS	SAL_EA2033AA_AS.scaffold.fasta	2011	Livestock	Europe	I 1,4,[5],12:i:-	34
Enterobase	SAL_EA2035AA_AS	SAL_EA2035AA_AS.scaffold.fasta	2011	Livestock	Europe	I 1,4,[5],12:i:-	34
Enterobase	SAL_EA2037AA_AS	SAL_EA2037AA_AS.scaffold.fasta	2011	Livestock	Europe	Typhimurium	34
Enterobase	SAL_EA2036AA_AS	SAL_EA2036AA_AS.scaffold.fasta	2011	Livestock	Europe	I 1,4,[5],12:i:-	34
Enterobase	SAL_BA9585AA_AS	SAL_BA9585AA_AS.scaffold.fasta	2011	Livestock	Europe	Typhimurium	34
Enterobase	SAL_EA2038AA_AS	SAL_EA2038AA_AS.scaffold.fasta	2011	Livestock	Europe	Typhimurium	376
Enterobase	SAL_EA2040AA_AS	SAL_EA2040AA_AS.scaffold.fasta	2011	Livestock	Europe	Typhimurium	19
Enterobase	SAL_EA2039AA_AS	SAL_EA2039AA_AS.scaffold.fasta	2011	Livestock	Europe	Typhimurium	19
Enterobase	SAL_EA2041AA_AS	SAL_EA2041AA_AS.scaffold.fasta	2011	Livestock	Europe	Typhimurium	19
Enterobase	SAL_EA2043AA_AS	SAL_EA2043AA_AS.scaffold.fasta	2011	Livestock	Europe	Typhimurium	19
Enterobase	SAL_EA2042AA_AS	SAL_EA2042AA_AS.scaffold.fasta	2011	Livestock	Europe	I 1,4,[5],12:i:-	34
Enterobase	SAL_EA2044AA_AS	SAL_EA2044AA_AS.scaffold.fasta	2011	Livestock	Europe	Typhimurium	34
Enterobase	SAL_CA0826AA_AS	SAL_CA0826AA_AS.scaffold.fasta	2011	Livestock	Europe	Typhimurium	19
Enterobase	SAL_EA2046AA_AS	SAL_EA2046AA_AS.scaffold.fasta	2011	Livestock	Europe	Typhimurium	34
Enterobase	SAL_EA2045AA_AS	SAL_EA2045AA_AS.scaffold.fasta	2011	Livestock	Europe	Typhimurium	19
Enterobase	SAL_EA2047AA_AS	SAL_EA2047AA_AS.scaffold.fasta	2011	Livestock	Europe	Typhimurium	19
Enterobase	SAL_EA2049AA_AS	SAL_EA2049AA_AS.scaffold.fasta	2011	Livestock	Europe	Typhimurium	19
Enterobase	SAL_BA8756AA_AS	SAL_BA8756AA_AS.scaffold.fasta	2010	Human	Africa	Typhimurium	313
Enterobase	SAL_IA5458AA_AS	SAL_IA5458AA_AS.scaffold.fasta	2003	Human	Africa	Typhimurium	313
Enterobase	SAL_EA2441AA_AS	SAL_EA2441AA_AS.scaffold.fasta	2005	Human	Europe	Typhimurium	19
Enterobase	SAL_EA2746AA_AS	SAL_EA2746AA_AS.scaffold.fasta	2014	Livestock	North America	Typhimurium	19
Enterobase	SAL_IA9581AA_AS	SAL_IA9581AA_AS.scaffold.fasta	2015	Human	North America	Typhimurium	19
Enterobase	SAL_EA2851AA_AS	SAL_EA2851AA_AS.scaffold.fasta	2015	Human	North America	Typhimurium	19
Enterobase	SAL_EA2914AA_AS	SAL_EA2914AA_AS.scaffold.fasta	2013	Livestock	Asia	I 1,4,[5],12:i:-	34
Enterobase	SAL_EA2999AA_AS	SAL_EA2999AA_AS.scaffold.fasta	2013	Human	Europe	Typhimurium	19
Enterobase	SAL_EA3005AA_AS	SAL_EA3005AA_AS.scaffold.fasta	2013	Human	Europe	Typhimurium	19
Enterobase	SAL_EA3007AA_AS	SAL_EA3007AA_AS.scaffold.fasta	2013	Human	Europe	Typhimurium	19
Enterobase	SAL_JA0675AA_AS	SAL_JA0675AA_AS.scaffold.fasta	2013	Human	Europe	Typhimurium	19
Enterobase	SAL_EA3012AA_AS	SAL_EA3012AA_AS.scaffold.fasta	2013	Human	Europe	Typhimurium	19
Enterobase	SAL_JA0676AA_AS	SAL_JA0676AA_AS.scaffold.fasta	2013	Human	Europe	Typhimurium	19
Enterobase	SAL_EA3011AA_AS	SAL_EA3011AA_AS.scaffold.fasta	2013	Human	Europe	Typhimurium	19
Enterobase	SAL_EA3015AA_AS	SAL_EA3015AA_AS.scaffold.fasta	2013	Human	Europe	Typhimurium	19
Enterobase	SAL_EA3014AA_AS	SAL_EA3014AA_AS.scaffold.fasta	2013	Human	Europe	Typhimurium	19
Enterobase	SAL_EA3018AA_AS	SAL_EA3018AA_AS.scaffold.fasta	2013	Human	Europe	Typhimurium	19
Enterobase	SAL_EA3020AA_AS	SAL_EA3020AA_AS.scaffold.fasta	2013	Human	Europe	Typhimurium	19
Enterobase	SAL_EA3019AA_AS	SAL_EA3019AA_AS.scaffold.fasta	2013	Human	Europe	Typhimurium	19
Enterobase	SAL_JA0678AA_AS	SAL_JA0678AA_AS.scaffold.fasta	2013	Food	Europe	Typhimurium	19
Enterobase	SAL_EA3022AA_AS	SAL_EA3022AA_AS.scaffold.fasta	2013	Human	Europe	Typhimurium	19
Enterobase	SAL_EA3026AA_AS	SAL_EA3026AA_AS.scaffold.fasta	2013	Human	Europe	Typhimurium	19
Enterobase	SAL_EA3030AA_AS	SAL_EA3030AA_AS.scaffold.fasta	2013	Human	Europe	Typhimurium	19
Enterobase	SAL_EA3032AA_AS	SAL_EA3032AA_AS.scaffold.fasta	2013	Human	Europe	Typhimurium	19
Enterobase	SAL_JA0876AA_AS	SAL_JA0876AA_AS.scaffold.fasta	2013	Human	Europe	Typhimurium	19
Enterobase	SAL_EA3035AA_AS	SAL_EA3035AA_AS.scaffold.fasta	2013	Human	Europe	Typhimurium	19
Enterobase	SAL_EA3037AA_AS	SAL_EA3037AA_AS.scaffold.fasta	2013	Human	Europe	Typhimurium	19
Enterobase	SAL_EA3041AA_AS	SAL_EA3041AA_AS.scaffold.fasta	2013	Human	Europe	Typhimurium	19
Enterobase	SAL_EA3105AA_AS	SAL_EA3105AA_AS.scaffold.fasta	2015	Human	North America	Typhimurium	19
Enterobase	SAL_BA6653AA_AS	SAL_BA6653AA_AS.scaffold.fasta	2013	Food	North America	Typhimurium	19
Enterobase	SAL_BA5958AA_AS	SAL_BA5958AA_AS.scaffold.fasta	2015	Human	North America	I 1,4,[5],12:i:-	34
Enterobase	SAL_BA5941AA_AS	SAL_BA5941AA_AS.scaffold.fasta	2015	Human	North America	Typhimurium	19
Enterobase	SAL_HC8579AA_AS	SAL_HC8579AA_AS.result.fasta	2007	Poultry	North America	Typhimurium	19
Enterobase	SAL_JA7767AA_AS	SAL_JA7767AA_AS.scaffold.fasta	2006	Environment	Africa	Typhimurium	19
Enterobase	SAL_BA6409AA_AS	SAL_BA6409AA_AS.scaffold.fasta	2006	Environment	North America	Typhimurium	19
Enterobase	SAL_CA4277AA_AS	SAL_CA4277AA_AS.scaffold.fasta	2006	Environment	North America	Typhimurium	19
Enterobase	SAL_CA4304AA_AS	SAL_CA4304AA_AS.scaffold.fasta	2004	Food	Asia	Typhimurium	19
Enterobase	SAL_BA6417AA_AS	SAL_BA6417AA_AS.scaffold.fasta	2004	Food	Asia	Typhimurium	19
Enterobase	SAL_BA6423AA_AS	SAL_BA6423AA_AS.scaffold.fasta	2004	Food	Europe	Typhimurium	19
Enterobase	SAL_BA6429AA_AS	SAL_BA6429AA_AS.scaffold.fasta	2014	Poultry	North America	Typhimurium	19
Enterobase	SAL_BA6437AA_AS	SAL_BA6437AA_AS.scaffold.fasta	2014	Poultry	North America	Typhimurium	19
Enterobase	SAL_BA6103AA_AS	SAL_BA6103AA_AS.scaffold.fasta	2014	Poultry	North America	Typhimurium	19
Enterobase	SAL_BA6451AA_AS	SAL_BA6451AA_AS.scaffold.fasta	2009	Food	Asia	Typhimurium	313
Enterobase	SAL_BA4878AA_AS	SAL_BA4878AA_AS.scaffold.fasta	2011	Livestock	North America	Typhimurium	19
Enterobase	SAL_BA6077AA_AS	SAL_BA6077AA_AS.scaffold.fasta	2012	Livestock	North America	Typhimurium	19
Enterobase	SAL_BA4145AA_AS	SAL_BA4145AA_AS.scaffold.fasta	2011	Livestock	North America	Typhimurium	19
Enterobase	SAL_BA3453AA_AS	SAL_BA3453AA_AS.scaffold.fasta	2015	Human	North America	Typhimurium	19
Enterobase	SAL_BA5074AA_AS	SAL_BA5074AA_AS.scaffold.fasta	2015	Human	North America	Typhimurium	19
Enterobase	SAL_EA3297AA_AS	SAL_EA3297AA_AS.scaffold.fasta	2015	Poultry	North America	Typhimurium	19
Enterobase	SAL_EA3306AA_AS	SAL_EA3306AA_AS.scaffold.fasta	2015	Food	North America	Typhimurium	19
Enterobase	SAL_EA3317AA_AS	SAL_EA3317AA_AS.scaffold.fasta	2015	Poultry	North America	Typhimurium	19
Enterobase	SAL_EA3323AA_AS	SAL_EA3323AA_AS.scaffold.fasta	2010	Environment	North America	Typhimurium	19
Enterobase	SAL_EA3331AA_AS	SAL_EA3331AA_AS.scaffold.fasta	2006	Poultry	North America	Typhimurium	19
Enterobase	SAL_EA3332AA_AS	SAL_EA3332AA_AS.scaffold.fasta	2010	Environment	North America	Typhimurium	2072
Enterobase	SAL_EA3339AA_AS	SAL_EA3339AA_AS.scaffold.fasta	2006	Poultry	North America	Typhimurium	19
Enterobase	SAL_IA5669AA_AS	SAL_IA5669AA_AS.scaffold.fasta	2010	Food	Asia	Typhimurium	19
Enterobase	SAL_IA5241AA_AS	SAL_IA5241AA_AS.scaffold.fasta	2015	Food	Europe	Typhimurium	36
Enterobase	SAL_IA5674AA_AS	SAL_IA5674AA_AS.scaffold.fasta	2010	Food	Asia	Typhimurium	19
Enterobase	SAL_BA5876AA_AS	SAL_BA5876AA_AS.scaffold.fasta	2015	Food	Europe	Typhimurium	36
Enterobase	SAL_IA5675AA_AS	SAL_IA5675AA_AS.scaffold.fasta	2010	Food	Asia	Typhimurium	36
Enterobase	SAL_IA5691AA_AS	SAL_IA5691AA_AS.scaffold.fasta	2015	Food	North America	Typhimurium	19
Enterobase	SAL_IA5692AA_AS	SAL_IA5692AA_AS.scaffold.fasta	2015	Food	North America	Typhimurium	19
Enterobase	SAL_IA5693AA_AS	SAL_IA5693AA_AS.scaffold.fasta	2015	Food	North America	Typhimurium	19
Enterobase	SAL_IA1844AA_AS	SAL_IA1844AA_AS.scaffold.fasta	2014	Human	North America	I 1,4,[5],12:i:-	34
Enterobase	SAL_IA5694AA_AS	SAL_IA5694AA_AS.scaffold.fasta	2004	Food	North America	Typhimurium	19
Enterobase	SAL_IA5699AA_AS	SAL_IA5699AA_AS.scaffold.fasta	2006	Poultry	North America	Typhimurium	19
Enterobase	SAL_IA5700AA_AS	SAL_IA5700AA_AS.scaffold.fasta	2006	Livestock	North America	Typhimurium	19
Enterobase	SAL_IA5702AA_AS	SAL_IA5702AA_AS.scaffold.fasta	2014	Livestock	North America	Typhimurium	19
Enterobase	SAL_IA5703AA_AS	SAL_IA5703AA_AS.scaffold.fasta	2006	Livestock	North America	Typhimurium	19
Enterobase	SAL_IA5704AA_AS	SAL_IA5704AA_AS.scaffold.fasta	2006	Livestock	North America	Typhimurium	19
Enterobase	SAL_IA5705AA_AS	SAL_IA5705AA_AS.scaffold.fasta	2006	Livestock	North America	Typhimurium	19
Enterobase	SAL_IA5706AA_AS	SAL_IA5706AA_AS.scaffold.fasta	2007	Poultry	North America	Typhimurium	19
Enterobase	SAL_IA5707AA_AS	SAL_IA5707AA_AS.scaffold.fasta	2007	Poultry	North America	Typhimurium	19
Enterobase	SAL_IA5708AA_AS	SAL_IA5708AA_AS.scaffold.fasta	2005	Food	Asia	Typhimurium	36
Enterobase	SAL_IA5710AA_AS	SAL_IA5710AA_AS.scaffold.fasta	2007	Poultry	North America	Typhimurium	19
Enterobase	SAL_IA5713AA_AS	SAL_IA5713AA_AS.scaffold.fasta	2007	Poultry	North America	Typhimurium	19
Enterobase	SAL_IA5714AA_AS	SAL_IA5714AA_AS.scaffold.fasta	2005	Food	Asia	Typhimurium	36
Enterobase	SAL_IA5723AA_AS	SAL_IA5723AA_AS.scaffold.fasta	2006	Livestock	North America	Typhimurium	19
Enterobase	SAL_IA5726AA_AS	SAL_IA5726AA_AS.scaffold.fasta	2003	Animal Feed	North America	Typhimurium	19
Enterobase	SAL_IA5728AA_AS	SAL_IA5728AA_AS.scaffold.fasta	2014	Poultry	North America	Typhimurium	19
Enterobase	SAL_IA5729AA_AS	SAL_IA5729AA_AS.scaffold.fasta	2006	Livestock	South America	Typhimurium	19
Enterobase	SAL_IA5730AA_AS	SAL_IA5730AA_AS.scaffold.fasta	2007	Wild Animal	North America	Typhimurium	19
Enterobase	SAL_EA3617AA_AS	SAL_EA3617AA_AS.scaffold.fasta	2014	Livestock	North America	I 1,4,[5],12:i:-	34
Enterobase	SAL_IA2663AA_AS	SAL_IA2663AA_AS.scaffold.fasta	2014	Human	North America	I 1,4,[5],12:i:-	34
Enterobase	SAL_IA1799AA_AS	SAL_IA1799AA_AS.scaffold.fasta	2015	Human	North America	I 1,4,[5],12:i:-	34
Enterobase	SAL_IA1749AA_AS	SAL_IA1749AA_AS.scaffold.fasta	2015	Human	North America	I 1,4,[5],12:i:-	34
Enterobase	SAL_IA5876AA_AS	SAL_IA5876AA_AS.scaffold.fasta	2007	Livestock	North America	Typhimurium	19
Enterobase	SAL_IA5899AA_AS	SAL_IA5899AA_AS.scaffold.fasta	2007	Livestock	North America	Typhimurium	19
Enterobase	SAL_BA5638AA_AS	SAL_BA5638AA_AS.scaffold.fasta	2010	Livestock	North America	Typhimurium	19
Enterobase	SAL_IA5912AA_AS	SAL_IA5912AA_AS.scaffold.fasta	2010	Poultry	North America	Typhimurium	19
Enterobase	SAL_IA5914AA_AS	SAL_IA5914AA_AS.scaffold.fasta	2007	Livestock	North America	Typhimurium	19
Enterobase	SAL_EA3870AA_AS	SAL_EA3870AA_AS.scaffold.fasta	2008	Environment	Asia	Typhimurium	36
Enterobase	SAL_EA3880AA_AS	SAL_EA3880AA_AS.scaffold.fasta	2009	Environment	North America	Typhimurium	19
Enterobase	SAL_EA3889AA_AS	SAL_EA3889AA_AS.scaffold.fasta	2013	Livestock	Asia	I 1,4,[5],12:i:-	34
Enterobase	SAL_IA5932AA_AS	SAL_IA5932AA_AS.scaffold.fasta	2006	Livestock	North America	Typhimurium	19
Enterobase	SAL_IA5933AA_AS	SAL_IA5933AA_AS.scaffold.fasta	2006	Livestock	North America	Typhimurium	19
Enterobase	SAL_IA5941AA_AS	SAL_IA5941AA_AS.scaffold.fasta	2007	Poultry	North America	Typhimurium	19
Enterobase	SAL_EA4091AA_AS	SAL_EA4091AA_AS.scaffold.fasta	2015	Human	North America	I 1,4,[5],12:i:-	34
Enterobase	SAL_EA4095AA_AS	SAL_EA4095AA_AS.scaffold.fasta	2015	Human	North America	I 1,4,[5],12:i:-	34
Enterobase	SAL_EA4093AA_AS	SAL_EA4093AA_AS.scaffold.fasta	2015	Livestock	North America	I 1,4,[5],12:i:-	34
Enterobase	SAL_EA4094AA_AS	SAL_EA4094AA_AS.scaffold.fasta	2015	Human	North America	I 1,4,[5],12:i:-	34
Enterobase	SAL_IA5957AA_AS	SAL_IA5957AA_AS.scaffold.fasta	2005	Poultry	North America	Typhimurium	2067
Enterobase	SAL_EA4096AA_AS	SAL_EA4096AA_AS.scaffold.fasta	2015	Human	North America	I 1,4,[5],12:i:-	34
Enterobase	SAL_EA4104AA_AS	SAL_EA4104AA_AS.scaffold.fasta	2015	Human	North America	I 1,4,[5],12:i:-	34
Enterobase	SAL_EA4105AA_AS	SAL_EA4105AA_AS.scaffold.fasta	2014	Human	North America	I 1,4,[5],12:i:-	34
Enterobase	SAL_EA4106AA_AS	SAL_EA4106AA_AS.scaffold.fasta	2014	Human	North America	I 1,4,[5],12:i:-	34
Enterobase	SAL_EA4108AA_AS	SAL_EA4108AA_AS.scaffold.fasta	2014	Human	North America	I 1,4,[5],12:i:-	34
Enterobase	SAL_EA4109AA_AS	SAL_EA4109AA_AS.scaffold.fasta	2014	Human	North America	I 1,4,[5],12:i:-	34
Enterobase	SAL_EA4113AA_AS	SAL_EA4113AA_AS.scaffold.fasta	2014	Human	North America	I 1,4,[5],12:i:-	34
Enterobase	SAL_EA4111AA_AS	SAL_EA4111AA_AS.scaffold.fasta	2014	Human	North America	I 1,4,[5],12:i:-	34
Enterobase	SAL_EA4112AA_AS	SAL_EA4112AA_AS.scaffold.fasta	2014	Human	North America	I 1,4,[5],12:i:-	34
Enterobase	SAL_BA3183AA_AS	SAL_BA3183AA_AS.scaffold.fasta	2014	Human	North America	I 1,4,[5],12:i:-	34
Enterobase	SAL_IA5971AA_AS	SAL_IA5971AA_AS.scaffold.fasta	2007	Poultry	North America	I 1,4,[5],12:i:-	19
Enterobase	SAL_IA5972AA_AS	SAL_IA5972AA_AS.scaffold.fasta	2013	Livestock	Asia	I 1,4,[5],12:i:-	34
Enterobase	SAL_BA5799AA_AS	SAL_BA5799AA_AS.scaffold.fasta	2013	Livestock	Asia	I 1,4,[5],12:i:-	34
Enterobase	SAL_BA5804AA_AS	SAL_BA5804AA_AS.scaffold.fasta	2013	Livestock	Asia	I 1,4,[5],12:i:-	34
Enterobase	SAL_IA5973AA_AS	SAL_IA5973AA_AS.scaffold.fasta	2013	Livestock	Asia	Typhimurium	19
Enterobase	SAL_IA5974AA_AS	SAL_IA5974AA_AS.scaffold.fasta	2013	Livestock	Asia	I 1,4,[5],12:i:-	34
Enterobase	SAL_IA5975AA_AS	SAL_IA5975AA_AS.scaffold.fasta	2013	Livestock	Asia	I 1,4,[5],12:i:-	34
Enterobase	SAL_IA5976AA_AS	SAL_IA5976AA_AS.scaffold.fasta	2013	Livestock	Asia	I 1,4,[5],12:i:-	34
Enterobase	SAL_IA5977AA_AS	SAL_IA5977AA_AS.scaffold.fasta	2013	Livestock	Asia	I 1,4,[5],12:i:-	34
Enterobase	SAL_EA4182AA_AS	SAL_EA4182AA_AS.scaffold.fasta	2014	Environment	North America	Typhimurium	19
Enterobase	SAL_IA5979AA_AS	SAL_IA5979AA_AS.scaffold.fasta	2014	Livestock	North America	I 1,4,[5],12:i:-	19
Enterobase	SAL_IA5980AA_AS	SAL_IA5980AA_AS.scaffold.fasta	2013	Livestock	Asia	Typhimurium	19
Enterobase	SAL_IA5981AA_AS	SAL_IA5981AA_AS.scaffold.fasta	2013	Livestock	Asia	I 1,4,[5],12:i:-	34
Enterobase	SAL_IA5982AA_AS	SAL_IA5982AA_AS.scaffold.fasta	2013	Livestock	Asia	I 1,4,[5],12:i:-	34
Enterobase	SAL_BA3995AA_AS	SAL_BA3995AA_AS.scaffold.fasta	2013	Livestock	Asia	I 1,4,[5],12:i:-	34
Enterobase	SAL_IA5983AA_AS	SAL_IA5983AA_AS.scaffold.fasta	2013	Livestock	Asia	I 1,4,[5],12:i:-	34
Enterobase	SAL_IA5984AA_AS	SAL_IA5984AA_AS.scaffold.fasta	2013	Livestock	Asia	I 1,4,[5],12:i:-	34
Enterobase	SAL_IA5985AA_AS	SAL_IA5985AA_AS.scaffold.fasta	2013	Livestock	Asia	I 1,4,[5],12:i:-	34
Enterobase	SAL_IA5986AA_AS	SAL_IA5986AA_AS.scaffold.fasta	2013	Livestock	Asia	Typhimurium	19
Enterobase	SAL_IA5988AA_AS	SAL_IA5988AA_AS.scaffold.fasta	2013	Livestock	Asia	I 1,4,[5],12:i:-	34
Enterobase	SAL_IA5990AA_AS	SAL_IA5990AA_AS.scaffold.fasta	2005	Livestock	North America	Typhimurium	19
Enterobase	SAL_IA5992AA_AS	SAL_IA5992AA_AS.scaffold.fasta	2005	Livestock	North America	Typhimurium	19
Enterobase	SAL_IA5996AA_AS	SAL_IA5996AA_AS.scaffold.fasta	2013	Livestock	Asia	I 1,4,[5],12:i:-	34
Enterobase	SAL_IA6000AA_AS	SAL_IA6000AA_AS.scaffold.fasta	2013	Livestock	Asia	I 1,4,[5],12:i:-	34
Enterobase	SAL_IA6006AA_AS	SAL_IA6006AA_AS.scaffold.fasta	2013	Livestock	Asia	I 1,4,[5],12:i:-	34
Enterobase	SAL_IA6007AA_AS	SAL_IA6007AA_AS.scaffold.fasta	2013	Livestock	Asia	I 1,4,[5],12:i:-	34
Enterobase	SAL_IA6017AA_AS	SAL_IA6017AA_AS.scaffold.fasta	2013	Livestock	Asia	Typhimurium	19
Enterobase	SAL_EA4401AA_AS	SAL_EA4401AA_AS.scaffold.fasta	2013	Human	North America	Typhimurium	19
Enterobase	SAL_EA4419AA_AS	SAL_EA4419AA_AS.scaffold.fasta	2014	Poultry	North America	Typhimurium	19
Enterobase	SAL_EA4432AA_AS	SAL_EA4432AA_AS.scaffold.fasta	2014	Poultry	North America	Typhimurium	19
Enterobase	SAL_IA6092AA_AS	SAL_IA6092AA_AS.scaffold.fasta	2014	Poultry	North America	Typhimurium	19
Enterobase	SAL_BA4399AA_AS	SAL_BA4399AA_AS.scaffold.fasta	2014	Poultry	North America	Typhimurium	19
Enterobase	SAL_EA4570AA_AS	SAL_EA4570AA_AS.scaffold.fasta	2014	Poultry	North America	Typhimurium	19
Enterobase	SAL_IA6102AA_AS	SAL_IA6102AA_AS.scaffold.fasta	2014	Poultry	North America	Typhimurium	19
Enterobase	SAL_EA4591AA_AS	SAL_EA4591AA_AS.scaffold.fasta	2014	Poultry	North America	Typhimurium	19
Enterobase	SAL_BA3378AA_AS	SAL_BA3378AA_AS.scaffold.fasta	2014	Poultry	North America	Typhimurium	19
Enterobase	SAL_EA4624AA_AS	SAL_EA4624AA_AS.scaffold.fasta	2014	Poultry	North America	Typhimurium	19
Enterobase	SAL_EA4625AA_AS	SAL_EA4625AA_AS.scaffold.fasta	2014	Poultry	North America	Typhimurium	19
Enterobase	SAL_EA4629AA_AS	SAL_EA4629AA_AS.scaffold.fasta	2014	Poultry	North America	Typhimurium	19
Enterobase	SAL_EA4641AA_AS	SAL_EA4641AA_AS.scaffold.fasta	2014	Poultry	North America	Typhimurium	19
Enterobase	SAL_HC8580AA_AS	SAL_HC8580AA_AS.result.fasta	2008	Animal Feed	South America	Typhimurium	19
Enterobase	SAL_HC8581AA_AS	SAL_HC8581AA_AS.result.fasta	2008	Animal Feed	South America	Typhimurium	19
Enterobase	SAL_IA6117AA_AS	SAL_IA6117AA_AS.scaffold.fasta	2010	Animal Feed	North America	Typhimurium	-85
Enterobase	SAL_BA5819AA_AS	SAL_BA5819AA_AS.scaffold.fasta	2009	Animal Feed	North America	Typhimurium	-10
Enterobase	SAL_EA4693AA_AS	SAL_EA4693AA_AS.scaffold.fasta	2015	Wild Animal	Asia	Typhimurium	36
Enterobase	SAL_BA3684AA_AS	SAL_BA3684AA_AS.scaffold.fasta	2015	Food	Asia	Typhimurium	213
Enterobase	SAL_EA4701AA_AS	SAL_EA4701AA_AS.scaffold.fasta	2014	Poultry	North America	Typhimurium	19
Enterobase	SAL_JA0291AA_AS	SAL_JA0291AA_AS.scaffold.fasta	2009	Livestock	North America	Typhimurium	19
Enterobase	SAL_EA4761AA_AS	SAL_EA4761AA_AS.scaffold.fasta	2007	Food	Asia	Typhimurium	-30
Enterobase	SAL_BA5824AA_AS	SAL_BA5824AA_AS.scaffold.fasta	2007	Poultry	North America	Typhimurium	19
Enterobase	SAL_IA6164AA_AS	SAL_IA6164AA_AS.scaffold.fasta	2007	Poultry	North America	Typhimurium	19
Enterobase	SAL_IA6165AA_AS	SAL_IA6165AA_AS.scaffold.fasta	2007	Poultry	North America	Typhimurium	19
Enterobase	SAL_IA6173AA_AS	SAL_IA6173AA_AS.scaffold.fasta	2013	Livestock	Asia	Typhimurium	19
Enterobase	SAL_IA6174AA_AS	SAL_IA6174AA_AS.scaffold.fasta	2007	Poultry	North America	Typhimurium	19
Enterobase	SAL_IA6176AA_AS	SAL_IA6176AA_AS.scaffold.fasta	2013	Livestock	Asia	I 1,4,[5],12:i:-	34
Enterobase	SAL_IA6180AA_AS	SAL_IA6180AA_AS.scaffold.fasta	2006	Food	Africa	Typhimurium	19
Enterobase	SAL_EA4924AA_AS	SAL_EA4924AA_AS.scaffold.fasta	2012	Environment	North America	Typhimurium	19
Enterobase	SAL_EA4950AA_AS	SAL_EA4950AA_AS.scaffold.fasta	2014	Human	North America	I 1,4,[5],12:i:-	34
Enterobase	SAL_BA2891AA_AS	SAL_BA2891AA_AS.scaffold.fasta	2013	Human	North America	I 1,4,[5],12:i:-	34
Enterobase	SAL_EA4961AA_AS	SAL_EA4961AA_AS.scaffold.fasta	2007	Food	Asia	Typhimurium	36
Enterobase	SAL_IA6364AA_AS	SAL_IA6364AA_AS.scaffold.fasta	2013	Livestock	Asia	I 1,4,[5],12:i:-	34
Enterobase	SAL_BA4147AA_AS	SAL_BA4147AA_AS.scaffold.fasta	2006	Poultry	North America	Typhimurium	19
Enterobase	SAL_IA6371AA_AS	SAL_IA6371AA_AS.scaffold.fasta	2014	Human	Africa	Typhimurium	19
Enterobase	SAL_IA6376AA_AS	SAL_IA6376AA_AS.scaffold.fasta	2006	Food	North America	Typhimurium	19
Enterobase	SAL_IA6391AA_AS	SAL_IA6391AA_AS.scaffold.fasta	2007	Poultry	North America	Typhimurium	19
Enterobase	SAL_IA6392AA_AS	SAL_IA6392AA_AS.scaffold.fasta	2012	Human	South America	Typhimurium	19
Enterobase	SAL_IA6393AA_AS	SAL_IA6393AA_AS.scaffold.fasta	2006	Livestock	North America	Typhimurium	19
Enterobase	SAL_IA6397AA_AS	SAL_IA6397AA_AS.scaffold.fasta	2003	Livestock	Europe	Typhimurium	19
Enterobase	SAL_IA6398AA_AS	SAL_IA6398AA_AS.scaffold.fasta	1996	Poultry	Europe	Typhimurium	19
Enterobase	SAL_IA6399AA_AS	SAL_IA6399AA_AS.scaffold.fasta	2002	Livestock	Europe	Typhimurium	19
Enterobase	SAL_IA6400AA_AS	SAL_IA6400AA_AS.scaffold.fasta	1999	Human	Europe	Typhimurium	19
Enterobase	SAL_IA6401AA_AS	SAL_IA6401AA_AS.scaffold.fasta	2005	Human	Europe	Typhimurium	19
Enterobase	SAL_IA6402AA_AS	SAL_IA6402AA_AS.scaffold.fasta	1991	Human	Europe	Typhimurium	19
Enterobase	SAL_IA6403AA_AS	SAL_IA6403AA_AS.scaffold.fasta	1995	Human	Europe	Typhimurium	19
Enterobase	SAL_IA6404AA_AS	SAL_IA6404AA_AS.scaffold.fasta	1998	Human	Europe	Typhimurium	19
Enterobase	SAL_IA6405AA_AS	SAL_IA6405AA_AS.scaffold.fasta	1992	Human	Europe	Typhimurium	19
Enterobase	SAL_IA6406AA_AS	SAL_IA6406AA_AS.scaffold.fasta	2005	Human	Europe	Typhimurium	19
Enterobase	SAL_IA6407AA_AS	SAL_IA6407AA_AS.scaffold.fasta	2000	Human	Europe	Typhimurium	19
Enterobase	SAL_IA6408AA_AS	SAL_IA6408AA_AS.scaffold.fasta	2004	Human	Europe	Typhimurium	19
Enterobase	SAL_EA5109AA_AS	SAL_EA5109AA_AS.scaffold.fasta	2014	Poultry	North America	Typhimurium	19
Enterobase	SAL_IA6409AA_AS	SAL_IA6409AA_AS.scaffold.fasta	2003	Livestock	Europe	Typhimurium	19
Enterobase	SAL_IA6410AA_AS	SAL_IA6410AA_AS.scaffold.fasta	2003	Poultry	Europe	Typhimurium	19
Enterobase	SAL_IA6411AA_AS	SAL_IA6411AA_AS.scaffold.fasta	2004	Livestock	Europe	Typhimurium	19
Enterobase	SAL_IA6412AA_AS	SAL_IA6412AA_AS.scaffold.fasta	2002	Livestock	Europe	Typhimurium	19
Enterobase	SAL_IA6413AA_AS	SAL_IA6413AA_AS.scaffold.fasta	2000	Human	Europe	Typhimurium	19
Enterobase	SAL_EA5113AA_AS	SAL_EA5113AA_AS.scaffold.fasta	2014	Poultry	North America	Typhimurium	19
Enterobase	SAL_IA6414AA_AS	SAL_IA6414AA_AS.scaffold.fasta	1994	Human	Europe	Typhimurium	19
Enterobase	SAL_EA5114AA_AS	SAL_EA5114AA_AS.scaffold.fasta	2014	Poultry	North America	Typhimurium	19
Enterobase	SAL_IA6415AA_AS	SAL_IA6415AA_AS.scaffold.fasta	2005	Human	Europe	Typhimurium	19
Enterobase	SAL_IA6416AA_AS	SAL_IA6416AA_AS.scaffold.fasta	2004	Livestock	Europe	Typhimurium	19
Enterobase	SAL_IA6417AA_AS	SAL_IA6417AA_AS.scaffold.fasta	2002	Livestock	Europe	Typhimurium	19
Enterobase	SAL_IA6418AA_AS	SAL_IA6418AA_AS.scaffold.fasta	2003	Livestock	Europe	Typhimurium	19
Enterobase	SAL_IA6419AA_AS	SAL_IA6419AA_AS.scaffold.fasta	2004	Companion Animal	Europe	Typhimurium	19
Enterobase	SAL_BA5862AA_AS	SAL_BA5862AA_AS.scaffold.fasta	2014	Poultry	North America	Typhimurium	19
Enterobase	SAL_IA6420AA_AS	SAL_IA6420AA_AS.scaffold.fasta	1935	ND		Typhimurium	19
Enterobase	SAL_IA6421AA_AS	SAL_IA6421AA_AS.scaffold.fasta	1917	ND		Typhimurium	2066
Enterobase	SAL_IA6425AA_AS	SAL_IA6425AA_AS.scaffold.fasta	1935	ND		Typhimurium	19
Enterobase	SAL_IA6430AA_AS	SAL_IA6430AA_AS.scaffold.fasta	1938	ND		Typhimurium	19
Enterobase	SAL_IA6433AA_AS	SAL_IA6433AA_AS.scaffold.fasta	1938	ND		Typhimurium	19
Enterobase	SAL_EA5175AA_AS	SAL_EA5175AA_AS.scaffold.fasta	2014	Poultry	North America	Typhimurium	19
Enterobase	SAL_IA6434AA_AS	SAL_IA6434AA_AS.scaffold.fasta	1925	ND		Typhimurium	19
Enterobase	SAL_IA6437AA_AS	SAL_IA6437AA_AS.scaffold.fasta	1925	ND		Typhimurium	19
Enterobase	SAL_IA6438AA_AS	SAL_IA6438AA_AS.scaffold.fasta	1925	ND		Typhimurium	19
Enterobase	SAL_IA6439AA_AS	SAL_IA6439AA_AS.scaffold.fasta	1925	ND		Typhimurium	19
Enterobase	SAL_EA5208AA_AS	SAL_EA5208AA_AS.scaffold.fasta	2014	Poultry	North America	Typhimurium	19
Enterobase	SAL_EA5220AA_AS	SAL_EA5220AA_AS.scaffold.fasta	2014	Poultry	North America	Typhimurium	19
Enterobase	SAL_EA5218AA_AS	SAL_EA5218AA_AS.scaffold.fasta	2014	Poultry	North America	Typhimurium	19
Enterobase	SAL_JA0598AA_AS	SAL_JA0598AA_AS.scaffold.fasta	2014	Poultry	North America	Typhimurium	19
Enterobase	SAL_IA6444AA_AS	SAL_IA6444AA_AS.scaffold.fasta	2014	Poultry	North America	Typhimurium	19
Enterobase	SAL_EA5237AA_AS	SAL_EA5237AA_AS.scaffold.fasta	2014	Poultry	North America	Typhimurium	19
Enterobase	SAL_IA6446AA_AS	SAL_IA6446AA_AS.scaffold.fasta	2014	Poultry	North America	Typhimurium	19
Enterobase	SAL_EA5260AA_AS	SAL_EA5260AA_AS.scaffold.fasta	2014	Poultry	North America	Typhimurium	19
Enterobase	SAL_EA5271AA_AS	SAL_EA5271AA_AS.scaffold.fasta	2014	Poultry	North America	Typhimurium	19
Enterobase	SAL_CA0651AA_AS	SAL_CA0651AA_AS.scaffold.fasta	2014	Poultry	North America	Typhimurium	19
Enterobase	SAL_IA6455AA_AS	SAL_IA6455AA_AS.scaffold.fasta	1996	Livestock	Europe	Typhimurium	19
Enterobase	SAL_IA6456AA_AS	SAL_IA6456AA_AS.scaffold.fasta	1996	Livestock	Europe	Typhimurium	19
Enterobase	SAL_IA6457AA_AS	SAL_IA6457AA_AS.scaffold.fasta	1996	Livestock	Europe	Typhimurium	19
Enterobase	SAL_IA6458AA_AS	SAL_IA6458AA_AS.scaffold.fasta	1996	Livestock	Europe	Typhimurium	19
Enterobase	SAL_IA6459AA_AS	SAL_IA6459AA_AS.scaffold.fasta	1996	Livestock	Europe	Typhimurium	19
Enterobase	SAL_IA6460AA_AS	SAL_IA6460AA_AS.scaffold.fasta	1996	Livestock	Europe	Typhimurium	19
Enterobase	SAL_IA6461AA_AS	SAL_IA6461AA_AS.scaffold.fasta	1995	Livestock	Europe	Typhimurium	19
Enterobase	SAL_IA6463AA_AS	SAL_IA6463AA_AS.scaffold.fasta	1995	Livestock	Europe	Typhimurium	19
Enterobase	SAL_IA6464AA_AS	SAL_IA6464AA_AS.scaffold.fasta	1995	Livestock	Europe	Typhimurium	19
Enterobase	SAL_IA6465AA_AS	SAL_IA6465AA_AS.scaffold.fasta	1995	Livestock	Europe	Typhimurium	19
Enterobase	SAL_IA6467AA_AS	SAL_IA6467AA_AS.scaffold.fasta	1995	Livestock	Europe	Typhimurium	19
Enterobase	SAL_IA6468AA_AS	SAL_IA6468AA_AS.scaffold.fasta	1995	Livestock	Europe	Typhimurium	19
Enterobase	SAL_IA6469AA_AS	SAL_IA6469AA_AS.scaffold.fasta	1995	Livestock	Europe	Typhimurium	19
Enterobase	SAL_IA6470AA_AS	SAL_IA6470AA_AS.scaffold.fasta	1995	Livestock	Europe	Typhimurium	19
Enterobase	SAL_IA6471AA_AS	SAL_IA6471AA_AS.scaffold.fasta	1995	Livestock	Europe	Typhimurium	19
Enterobase	SAL_IA6472AA_AS	SAL_IA6472AA_AS.scaffold.fasta	1995	Livestock	Europe	Typhimurium	19
Enterobase	SAL_IA6473AA_AS	SAL_IA6473AA_AS.scaffold.fasta	1995	Companion Animal	Europe	Typhimurium	19
Enterobase	SAL_IA6474AA_AS	SAL_IA6474AA_AS.scaffold.fasta	1994	Livestock	Europe	Typhimurium	19
Enterobase	SAL_IA6475AA_AS	SAL_IA6475AA_AS.scaffold.fasta	1994	Livestock	Europe	Typhimurium	19
Enterobase	SAL_IA6476AA_AS	SAL_IA6476AA_AS.scaffold.fasta	1994	Livestock	Europe	Typhimurium	19
Enterobase	SAL_IA6477AA_AS	SAL_IA6477AA_AS.scaffold.fasta	1994	Livestock	Europe	Typhimurium	19
Enterobase	SAL_IA6478AA_AS	SAL_IA6478AA_AS.scaffold.fasta	1994	Livestock	Europe	Typhimurium	19
Enterobase	SAL_IA6479AA_AS	SAL_IA6479AA_AS.scaffold.fasta	1994	Companion Animal	Europe	Typhimurium	19
Enterobase	SAL_IA6480AA_AS	SAL_IA6480AA_AS.scaffold.fasta	1994	Livestock	Europe	Typhimurium	19
Enterobase	SAL_IA6481AA_AS	SAL_IA6481AA_AS.scaffold.fasta	1994	Companion Animal	Europe	Typhimurium	19
Enterobase	SAL_IA6482AA_AS	SAL_IA6482AA_AS.scaffold.fasta	1993	Livestock	Europe	Typhimurium	19
Enterobase	SAL_IA6483AA_AS	SAL_IA6483AA_AS.scaffold.fasta	1993	Livestock	Europe	Typhimurium	19
Enterobase	SAL_IA6484AA_AS	SAL_IA6484AA_AS.scaffold.fasta	1993	Livestock	Europe	Typhimurium	19
Enterobase	SAL_IA6485AA_AS	SAL_IA6485AA_AS.scaffold.fasta	1993	Livestock	Europe	Typhimurium	19
Enterobase	SAL_IA6486AA_AS	SAL_IA6486AA_AS.scaffold.fasta	1992	Livestock	Europe	Typhimurium	19
Enterobase	SAL_IA6487AA_AS	SAL_IA6487AA_AS.scaffold.fasta	1992	Livestock	Europe	Typhimurium	19
Enterobase	SAL_IA6488AA_AS	SAL_IA6488AA_AS.scaffold.fasta	1992	Livestock	Europe	Typhimurium	19
Enterobase	SAL_EA5302AA_AS	SAL_EA5302AA_AS.scaffold.fasta	2014	Poultry	North America	Typhimurium	19
Enterobase	SAL_IA6489AA_AS	SAL_IA6489AA_AS.scaffold.fasta	1991	Livestock	Europe	Typhimurium	19
Enterobase	SAL_IA6491AA_AS	SAL_IA6491AA_AS.scaffold.fasta	1991	Livestock	Europe	Typhimurium	19
Enterobase	SAL_IA6492AA_AS	SAL_IA6492AA_AS.scaffold.fasta	1990	Livestock	Europe	Typhimurium	19
Enterobase	SAL_IA6493AA_AS	SAL_IA6493AA_AS.scaffold.fasta	2004	Human	Europe	Typhimurium	19
Enterobase	SAL_IA6494AA_AS	SAL_IA6494AA_AS.scaffold.fasta	2003	Human	Europe	Typhimurium	19
Enterobase	SAL_IA6495AA_AS	SAL_IA6495AA_AS.scaffold.fasta	2002	Human	Europe	Typhimurium	19
Enterobase	SAL_IA6496AA_AS	SAL_IA6496AA_AS.scaffold.fasta	2001	Human	Europe	Typhimurium	19
Enterobase	SAL_IA6497AA_AS	SAL_IA6497AA_AS.scaffold.fasta	2000	Human	Europe	Typhimurium	19
Enterobase	SAL_IA6498AA_AS	SAL_IA6498AA_AS.scaffold.fasta	2000	Human	Europe	Typhimurium	19
Enterobase	SAL_IA6501AA_AS	SAL_IA6501AA_AS.scaffold.fasta	1999	Human	Europe	Typhimurium	19
Enterobase	SAL_IA6502AA_AS	SAL_IA6502AA_AS.scaffold.fasta	1998	Human	Europe	Typhimurium	19
Enterobase	SAL_IA6504AA_AS	SAL_IA6504AA_AS.scaffold.fasta	1998	Human	Europe	Typhimurium	19
Enterobase	SAL_IA6505AA_AS	SAL_IA6505AA_AS.scaffold.fasta	1998	Human	Europe	Typhimurium	19
Enterobase	SAL_IA6506AA_AS	SAL_IA6506AA_AS.scaffold.fasta	1998	Human	Europe	Typhimurium	19
Enterobase	SAL_IA6507AA_AS	SAL_IA6507AA_AS.scaffold.fasta	1998	Human	Europe	Typhimurium	19
Enterobase	SAL_IA6508AA_AS	SAL_IA6508AA_AS.scaffold.fasta	1997	Human	Europe	Typhimurium	19
Enterobase	SAL_EA5312AA_AS	SAL_EA5312AA_AS.scaffold.fasta	2014	Poultry	North America	Typhimurium	19
Enterobase	SAL_IA6509AA_AS	SAL_IA6509AA_AS.scaffold.fasta	1997	Human	Europe	Typhimurium	19
Enterobase	SAL_IA6510AA_AS	SAL_IA6510AA_AS.scaffold.fasta	1997	Human	Europe	Typhimurium	19
Enterobase	SAL_IA6511AA_AS	SAL_IA6511AA_AS.scaffold.fasta	1997	Human	Europe	Typhimurium	19
Enterobase	SAL_IA6512AA_AS	SAL_IA6512AA_AS.scaffold.fasta	1996	Human	Europe	Typhimurium	19
Enterobase	SAL_IA6513AA_AS	SAL_IA6513AA_AS.scaffold.fasta	1996	Human	Europe	Typhimurium	19
Enterobase	SAL_IA6514AA_AS	SAL_IA6514AA_AS.scaffold.fasta	1996	Human	Europe	Typhimurium	19
Enterobase	SAL_BA5806AA_AS	SAL_BA5806AA_AS.scaffold.fasta	2014	Poultry	North America	Typhimurium	19
Enterobase	SAL_IA6515AA_AS	SAL_IA6515AA_AS.scaffold.fasta	1996	Human	Europe	Typhimurium	19
Enterobase	SAL_IA6516AA_AS	SAL_IA6516AA_AS.scaffold.fasta	1996	Human	Europe	Typhimurium	19
Enterobase	SAL_IA6517AA_AS	SAL_IA6517AA_AS.scaffold.fasta	1996	Human	Europe	Typhimurium	19
Enterobase	SAL_IA6519AA_AS	SAL_IA6519AA_AS.scaffold.fasta	1996	Human	Europe	Typhimurium	19
Enterobase	SAL_IA6520AA_AS	SAL_IA6520AA_AS.scaffold.fasta	1995	Human	Europe	Typhimurium	19
Enterobase	SAL_IA6521AA_AS	SAL_IA6521AA_AS.scaffold.fasta	1995	Human	Europe	Typhimurium	19
Enterobase	SAL_IA6523AA_AS	SAL_IA6523AA_AS.scaffold.fasta	1995	Human	Europe	Typhimurium	19
Enterobase	SAL_IA6524AA_AS	SAL_IA6524AA_AS.scaffold.fasta	1995	Human	Europe	Typhimurium	19
Enterobase	SAL_IA6525AA_AS	SAL_IA6525AA_AS.scaffold.fasta	1995	Human	Europe	Typhimurium	19
Enterobase	SAL_IA6526AA_AS	SAL_IA6526AA_AS.scaffold.fasta	1995	Human	Europe	Typhimurium	19
Enterobase	SAL_IA6527AA_AS	SAL_IA6527AA_AS.scaffold.fasta	1995	Human	Europe	Typhimurium	19
Enterobase	SAL_IA6528AA_AS	SAL_IA6528AA_AS.scaffold.fasta	1995	Human	Europe	Typhimurium	19
Enterobase	SAL_IA6529AA_AS	SAL_IA6529AA_AS.scaffold.fasta	1995	Human	Europe	Typhimurium	19
Enterobase	SAL_IA6530AA_AS	SAL_IA6530AA_AS.scaffold.fasta	1994	Human	Europe	Typhimurium	19
Enterobase	SAL_EA5329AA_AS	SAL_EA5329AA_AS.scaffold.fasta	2014	Poultry	North America	Typhimurium	19
Enterobase	SAL_IA6531AA_AS	SAL_IA6531AA_AS.scaffold.fasta	1994	Human	Europe	Typhimurium	19
Enterobase	SAL_IA6532AA_AS	SAL_IA6532AA_AS.scaffold.fasta	1993	Human	Europe	Typhimurium	19
Enterobase	SAL_IA6533AA_AS	SAL_IA6533AA_AS.scaffold.fasta	1993	Human	Europe	Typhimurium	19
Enterobase	SAL_EA5332AA_AS	SAL_EA5332AA_AS.scaffold.fasta	2014	Poultry	North America	Typhimurium	19
Enterobase	SAL_IA6534AA_AS	SAL_IA6534AA_AS.scaffold.fasta	1993	Human	Europe	Typhimurium	19
Enterobase	SAL_IA6535AA_AS	SAL_IA6535AA_AS.scaffold.fasta	1993	Human	Europe	Typhimurium	19
Enterobase	SAL_IA6536AA_AS	SAL_IA6536AA_AS.scaffold.fasta	1993	Human	Europe	Typhimurium	19
Enterobase	SAL_IA6537AA_AS	SAL_IA6537AA_AS.scaffold.fasta	1993	Human	Europe	Typhimurium	19
Enterobase	SAL_IA6539AA_AS	SAL_IA6539AA_AS.scaffold.fasta	1992	Human	Europe	Typhimurium	19
Enterobase	SAL_IA6540AA_AS	SAL_IA6540AA_AS.scaffold.fasta	1992	Human	Europe	Typhimurium	19
Enterobase	SAL_IA6541AA_AS	SAL_IA6541AA_AS.scaffold.fasta	1992	Human	Europe	Typhimurium	19
Enterobase	SAL_IA6542AA_AS	SAL_IA6542AA_AS.scaffold.fasta	1991	Human	Europe	Typhimurium	19
Enterobase	SAL_IA6543AA_AS	SAL_IA6543AA_AS.scaffold.fasta	1991	Human	Europe	Typhimurium	19
Enterobase	SAL_IA6544AA_AS	SAL_IA6544AA_AS.scaffold.fasta	1990	Human	Europe	Typhimurium	19
Enterobase	SAL_IA6545AA_AS	SAL_IA6545AA_AS.scaffold.fasta	2005	Human	Europe	Typhimurium	19
Enterobase	SAL_IA6546AA_AS	SAL_IA6546AA_AS.scaffold.fasta	2005	Human	Europe	Typhimurium	19
Enterobase	SAL_IA6547AA_AS	SAL_IA6547AA_AS.scaffold.fasta	2004	Livestock	Europe	Typhimurium	19
Enterobase	SAL_IA6548AA_AS	SAL_IA6548AA_AS.scaffold.fasta	2003	Livestock	Europe	Typhimurium	19
Enterobase	SAL_IA6549AA_AS	SAL_IA6549AA_AS.scaffold.fasta	2002	Livestock	Europe	Typhimurium	19
Enterobase	SAL_IA6550AA_AS	SAL_IA6550AA_AS.scaffold.fasta	2001	Livestock	Europe	Typhimurium	19
Enterobase	SAL_IA6551AA_AS	SAL_IA6551AA_AS.scaffold.fasta	1999	Livestock	Europe	Typhimurium	19
Enterobase	SAL_IA6552AA_AS	SAL_IA6552AA_AS.scaffold.fasta	1999	Livestock	Europe	Typhimurium	19
Enterobase	SAL_IA6553AA_AS	SAL_IA6553AA_AS.scaffold.fasta	1998	Livestock	Europe	Typhimurium	19
Enterobase	SAL_IA6554AA_AS	SAL_IA6554AA_AS.scaffold.fasta	1998	Poultry	Europe	Typhimurium	19
Enterobase	SAL_IA6555AA_AS	SAL_IA6555AA_AS.scaffold.fasta	1997	Livestock	Europe	Typhimurium	19
Enterobase	SAL_IA6556AA_AS	SAL_IA6556AA_AS.scaffold.fasta	1997	Livestock	Europe	Typhimurium	19
Enterobase	SAL_IA6557AA_AS	SAL_IA6557AA_AS.scaffold.fasta	1997	Livestock	Europe	Typhimurium	19
Enterobase	SAL_IA6558AA_AS	SAL_IA6558AA_AS.scaffold.fasta	1997	Livestock	Europe	Typhimurium	19
Enterobase	SAL_EA5363AA_AS	SAL_EA5363AA_AS.scaffold.fasta	2014	Aquatic Animal	Asia	Typhimurium	36
Enterobase	SAL_EA5393AA_AS	SAL_EA5393AA_AS.scaffold.fasta	2015	Food	Asia	Typhimurium	36
Enterobase	SAL_BA5984AA_AS	SAL_BA5984AA_AS.scaffold.fasta	2014	Poultry	North America	Typhimurium	19
Enterobase	SAL_IA4910AA_AS	SAL_IA4910AA_AS.scaffold.fasta	2006	Poultry	North America	Typhimurium	19
Enterobase	SAL_EA5437AA_AS	SAL_EA5437AA_AS.scaffold.fasta	2014	Poultry	North America	Typhimurium	19
Enterobase	SAL_BA2926AA_AS	SAL_BA2926AA_AS.scaffold.fasta	2014	Poultry	North America	Typhimurium	19
Enterobase	SAL_IA7370AA_AS	SAL_IA7370AA_AS.scaffold.fasta	2009	Human	Asia	Typhimurium	1544
Enterobase	SAL_BA5831AA_AS	SAL_BA5831AA_AS.scaffold.fasta	2007	Poultry	North America	Typhimurium	19
Enterobase	SAL_IA4911AA_AS	SAL_IA4911AA_AS.scaffold.fasta	2006	Poultry	North America	Typhimurium	19
Enterobase	SAL_EA5507AA_AS	SAL_EA5507AA_AS.scaffold.fasta	2014	Poultry	North America	Typhimurium	19
Enterobase	SAL_EA5541AA_AS	SAL_EA5541AA_AS.scaffold.fasta	2014	Poultry	North America	Typhimurium	19
Enterobase	SAL_EA5543AA_AS	SAL_EA5543AA_AS.scaffold.fasta	2014	Poultry	North America	Typhimurium	19
Enterobase	SAL_EA5545AA_AS	SAL_EA5545AA_AS.scaffold.fasta	2014	Poultry	North America	Typhimurium	19
Enterobase	SAL_EA5553AA_AS	SAL_EA5553AA_AS.scaffold.fasta	2014	Poultry	North America	Typhimurium	19
Enterobase	SAL_BA5677AA_AS	SAL_BA5677AA_AS.scaffold.fasta	2014	Poultry	North America	Typhimurium	19
Enterobase	SAL_IA7418AA_AS	SAL_IA7418AA_AS.scaffold.fasta	2014	Poultry	North America	I 1,4,[5],12:i:-	19
Enterobase	SAL_IA4913AA_AS	SAL_IA4913AA_AS.scaffold.fasta	2006	Poultry	North America	Typhimurium	19
Enterobase	SAL_IA7457AA_AS	SAL_IA7457AA_AS.scaffold.fasta	2014	Poultry	North America	Typhimurium	19
Enterobase	SAL_IA4915AA_AS	SAL_IA4915AA_AS.scaffold.fasta	2006	Poultry	North America	Typhimurium	19
Enterobase	SAL_EA5664AA_AS	SAL_EA5664AA_AS.scaffold.fasta	2014	Poultry	North America	I 1,4,[5],12:i:-	19
Enterobase	SAL_IA7534AA_AS	SAL_IA7534AA_AS.scaffold.fasta	2007	Livestock	North America	Typhimurium	19
Enterobase	SAL_EA5790AA_AS	SAL_EA5790AA_AS.scaffold.fasta	2014	Poultry	North America	Typhimurium	19
Enterobase	SAL_EA5825AA_AS	SAL_EA5825AA_AS.scaffold.fasta	2014	Poultry	North America	Typhimurium	19
Enterobase	SAL_EA5823AA_AS	SAL_EA5823AA_AS.scaffold.fasta	2014	Poultry	North America	Typhimurium	19
Enterobase	SAL_HC8582AA_AS	SAL_HC8582AA_AS.result.fasta	2014	Human	Europe	Typhimurium	19
Enterobase	SAL_IA7539AA_AS	SAL_IA7539AA_AS.scaffold.fasta	2014	Human	Europe	Typhimurium	19
Enterobase	SAL_IA7544AA_AS	SAL_IA7544AA_AS.scaffold.fasta	2015	Human	Europe	I 1,4,[5],12:i:-	34
Enterobase	SAL_IA7545AA_AS	SAL_IA7545AA_AS.scaffold.fasta	2014	Human	Europe	I 1,4,[5],12:i:-	34
Enterobase	SAL_IA7548AA_AS	SAL_IA7548AA_AS.scaffold.fasta	2014	Human	Europe	Typhimurium	513
Enterobase	SAL_BA5839AA_AS	SAL_BA5839AA_AS.scaffold.fasta	2014	Human	Europe	Typhimurium	19
Enterobase	SAL_IA7549AA_AS	SAL_IA7549AA_AS.scaffold.fasta	2014	Human	Europe	I 1,4,[5],12:i:-	19
Enterobase	SAL_IA7550AA_AS	SAL_IA7550AA_AS.scaffold.fasta	2015	Human	Europe	Typhimurium	36
Enterobase	SAL_IA7552AA_AS	SAL_IA7552AA_AS.scaffold.fasta	2014	Human	Europe	I 1,4,[5],12:i:-	34
Enterobase	SAL_IA7554AA_AS	SAL_IA7554AA_AS.scaffold.fasta	2015	Human	Europe	I 1,4,[5],12:i:-	34
Enterobase	SAL_IA7557AA_AS	SAL_IA7557AA_AS.scaffold.fasta	2014	Human	Europe	Typhimurium	19
Enterobase	SAL_IA7558AA_AS	SAL_IA7558AA_AS.scaffold.fasta	2014	Human	Europe	Typhimurium	19
Enterobase	SAL_IA7561AA_AS	SAL_IA7561AA_AS.scaffold.fasta	2014	Human	Europe	Typhimurium	313
Enterobase	SAL_IA7563AA_AS	SAL_IA7563AA_AS.scaffold.fasta	2014	Human	Europe	Typhimurium	19
Enterobase	SAL_EA5918AA_AS	SAL_EA5918AA_AS.scaffold.fasta	2014	Human	Europe	Typhimurium	213
Enterobase	SAL_IA7564AA_AS	SAL_IA7564AA_AS.scaffold.fasta	2014	Human	Europe	Typhimurium	19
Enterobase	SAL_IA7565AA_AS	SAL_IA7565AA_AS.scaffold.fasta	2015	Human	Europe	I 1,4,[5],12:i:-	34
Enterobase	SAL_IA7566AA_AS	SAL_IA7566AA_AS.scaffold.fasta	2014	Human	Europe	Typhimurium	19
Enterobase	SAL_BA5846AA_AS	SAL_BA5846AA_AS.scaffold.fasta	2014	Human	Europe	I 1,4,[5],12:i:-	34
Enterobase	SAL_BA5864AA_AS	SAL_BA5864AA_AS.scaffold.fasta	2015	Human	Europe	Typhimurium	19
Enterobase	SAL_IA7570AA_AS	SAL_IA7570AA_AS.scaffold.fasta	2014	Human	Europe	I 1,4,[5],12:i:-	34
Enterobase	SAL_IA7574AA_AS	SAL_IA7574AA_AS.scaffold.fasta	2014	Human	Europe	I 1,4,[5],12:i:-	34
Enterobase	SAL_JA8149AA_AS	SAL_JA8149AA_AS.scaffold.fasta	1987	Livestock	North America	Typhimurium	19
Enterobase	SAL_IA7575AA_AS	SAL_IA7575AA_AS.scaffold.fasta	2014	Human	Europe	Typhimurium	19
Enterobase	SAL_IA7577AA_AS	SAL_IA7577AA_AS.scaffold.fasta	2014	Human	Europe	I 1,4,[5],12:i:-	19
Enterobase	SAL_IA7580AA_AS	SAL_IA7580AA_AS.scaffold.fasta	2014	Human	Europe	Typhimurium	19
Enterobase	SAL_LA4470AA_AS	SAL_LA4470AA_AS.scaffold.fasta	2009	ND		Typhimurium	313
Enterobase	SAL_IA7582AA_AS	SAL_IA7582AA_AS.scaffold.fasta	2014	Human	Europe	Typhimurium	36
Enterobase	SAL_IA7583AA_AS	SAL_IA7583AA_AS.scaffold.fasta	2014	Human	Europe	Typhimurium	19
Enterobase	SAL_IA7584AA_AS	SAL_IA7584AA_AS.scaffold.fasta	2015	Human	Europe	Typhimurium	19
Enterobase	SAL_IA7585AA_AS	SAL_IA7585AA_AS.scaffold.fasta	2014	Human	Europe	I 1,4,[5],12:i:-	34
Enterobase	SAL_BA4213AA_AS	SAL_BA4213AA_AS.scaffold.fasta	2014	Human	Europe	Typhimurium	19
Enterobase	SAL_IA7595AA_AS	SAL_IA7595AA_AS.scaffold.fasta	2014	Human	Europe	Typhimurium	36
Enterobase	SAL_IA7596AA_AS	SAL_IA7596AA_AS.scaffold.fasta	2014	Human	Europe	Typhimurium	-89
Enterobase	SAL_HC8583AA_AS	SAL_HC8583AA_AS.result.fasta	2014	ND	Europe	Typhimurium	19
Enterobase	SAL_BA5852AA_AS	SAL_BA5852AA_AS.scaffold.fasta	2014	Human	Europe	Typhimurium	34
Enterobase	SAL_IA3291AA_AS	SAL_IA3291AA_AS.scaffold.fasta	2014	Human	Europe	Typhimurium	19
Enterobase	SAL_IA3295AA_AS	SAL_IA3295AA_AS.scaffold.fasta	2014	Human	Europe	Typhimurium	19
Enterobase	SAL_IA3296AA_AS	SAL_IA3296AA_AS.scaffold.fasta	2015	Human	Europe	Typhimurium	19
Enterobase	SAL_IA9917AA_AS	SAL_IA9917AA_AS.scaffold.fasta	2015	Human	Europe	I 1,4,[5],12:i:-	34
Enterobase	SAL_IA3302AA_AS	SAL_IA3302AA_AS.scaffold.fasta	2015	Human	Europe	I 1,4,[5],12:i:-	34
Enterobase	SAL_IA3303AA_AS	SAL_IA3303AA_AS.scaffold.fasta	2014	Human	Europe	Typhimurium	19
Enterobase	SAL_IA3304AA_AS	SAL_IA3304AA_AS.scaffold.fasta	2014	Human	Europe	Typhimurium	19
Enterobase	SAL_IA3305AA_AS	SAL_IA3305AA_AS.scaffold.fasta	2014	Human	Europe	I 1,4,[5],12:i:-	34
Enterobase	SAL_EA6048AA_AS	SAL_EA6048AA_AS.scaffold.fasta	2014	Human	Europe	I 1,4,[5],12:i:-	34
Enterobase	SAL_IA3309AA_AS	SAL_IA3309AA_AS.scaffold.fasta	2003	Human	Africa	Typhimurium	313
Enterobase	SAL_IA3311AA_AS	SAL_IA3311AA_AS.scaffold.fasta	2002	Human	Africa	Typhimurium	313
Enterobase	SAL_IA3312AA_AS	SAL_IA3312AA_AS.scaffold.fasta	2005	Human	Africa	Typhimurium	313
Enterobase	SAL_IA7597AA_AS	SAL_IA7597AA_AS.scaffold.fasta	2003	Human	Africa	Typhimurium	313
Enterobase	SAL_IA7598AA_AS	SAL_IA7598AA_AS.scaffold.fasta	2003	Human	Africa	Typhimurium	313
Enterobase	SAL_IA7599AA_AS	SAL_IA7599AA_AS.scaffold.fasta	2014	Human	Europe	Typhimurium	19
Enterobase	SAL_IA7600AA_AS	SAL_IA7600AA_AS.scaffold.fasta	2003	Human	Africa	Typhimurium	313
Enterobase	SAL_IA7601AA_AS	SAL_IA7601AA_AS.scaffold.fasta	2015	Human	Europe	I 1,4,[5],12:i:-	34
Enterobase	SAL_IA7602AA_AS	SAL_IA7602AA_AS.scaffold.fasta	2005	Human	Africa	Typhimurium	313
Enterobase	SAL_IA7603AA_AS	SAL_IA7603AA_AS.scaffold.fasta	2004	Human	Africa	Typhimurium	313
Enterobase	SAL_IA7604AA_AS	SAL_IA7604AA_AS.scaffold.fasta	2004	Human	Africa	Typhimurium	313
Enterobase	SAL_IA7605AA_AS	SAL_IA7605AA_AS.scaffold.fasta	2003	Human	Africa	Typhimurium	313
Enterobase	SAL_JA0656AA_AS	SAL_JA0656AA_AS.scaffold.fasta	2014	Human	Europe	Typhimurium	19
Enterobase	SAL_IA7607AA_AS	SAL_IA7607AA_AS.scaffold.fasta	2014	Human	Europe	Typhimurium	19
Enterobase	SAL_IA7608AA_AS	SAL_IA7608AA_AS.scaffold.fasta	2014	Human	Europe	Typhimurium	19
Enterobase	SAL_IA7609AA_AS	SAL_IA7609AA_AS.scaffold.fasta	2014	Human	Europe	I 1,4,[5],12:i:-	34
Enterobase	SAL_IA7613AA_AS	SAL_IA7613AA_AS.scaffold.fasta	2014	Human	Europe	Typhimurium	34
Enterobase	SAL_EA6074AA_AS	SAL_EA6074AA_AS.scaffold.fasta	2014	Human	Europe	Typhimurium	36
Enterobase	SAL_IA7618AA_AS	SAL_IA7618AA_AS.scaffold.fasta	2014	Human	Europe	I 1,4,[5],12:i:-	34
Enterobase	SAL_IA7620AA_AS	SAL_IA7620AA_AS.scaffold.fasta	2014	Human	Europe	Typhimurium	19
Enterobase	SAL_IA7622AA_AS	SAL_IA7622AA_AS.scaffold.fasta	2015	Human	Europe	Typhimurium	19
Enterobase	SAL_IA7624AA_AS	SAL_IA7624AA_AS.scaffold.fasta	2015	Human	Europe	I 1,4,[5],12:i:-	34
Enterobase	SAL_IA7626AA_AS	SAL_IA7626AA_AS.scaffold.fasta	2014	Food	Europe	Typhimurium	34
Enterobase	SAL_IA7628AA_AS	SAL_IA7628AA_AS.scaffold.fasta	2014	Human	Europe	Typhimurium	34
Enterobase	SAL_IA7630AA_AS	SAL_IA7630AA_AS.scaffold.fasta	2014	Human	Europe	Typhimurium	19
Enterobase	SAL_EA1726AA_AS	SAL_EA1726AA_AS.scaffold.fasta	2014	Human	Europe	Typhimurium	19
Enterobase	SAL_IA7631AA_AS	SAL_IA7631AA_AS.scaffold.fasta	2014	Human	Europe	I 1,4,[5],12:i:-	34
Enterobase	SAL_IA7632AA_AS	SAL_IA7632AA_AS.scaffold.fasta	2015	Human	Europe	I 1,4,[5],12:i:-	34
Enterobase	SAL_IA7633AA_AS	SAL_IA7633AA_AS.scaffold.fasta	2014	Human	Europe	Typhimurium	19
Enterobase	SAL_IA7635AA_AS	SAL_IA7635AA_AS.scaffold.fasta	2014	Human	Europe	I 1,4,[5],12:i:-	34
Enterobase	SAL_IA7636AA_AS	SAL_IA7636AA_AS.scaffold.fasta	2014	Human	Europe	Typhimurium	36
Enterobase	SAL_IA7637AA_AS	SAL_IA7637AA_AS.scaffold.fasta	2014	Human	Europe	I 1,4,[5],12:i:-	34
Enterobase	SAL_IA7638AA_AS	SAL_IA7638AA_AS.scaffold.fasta	2014	Human	Europe	Typhimurium	19
Enterobase	SAL_IA7641AA_AS	SAL_IA7641AA_AS.scaffold.fasta	2014	Human	Europe	I 1,4,[5],12:i:-	34
Enterobase	SAL_IA7642AA_AS	SAL_IA7642AA_AS.scaffold.fasta	2014	Human	Europe	I 1,4,[5],12:i:-	34
Enterobase	SAL_IA7644AA_AS	SAL_IA7644AA_AS.scaffold.fasta	2014	Human	Europe	Typhimurium	19
Enterobase	SAL_IA7646AA_AS	SAL_IA7646AA_AS.scaffold.fasta	2014	Human	Europe	Typhimurium	19
Enterobase	SAL_IA7650AA_AS	SAL_IA7650AA_AS.scaffold.fasta	2014	Human	Europe	Typhimurium	36
Enterobase	SAL_IA7652AA_AS	SAL_IA7652AA_AS.scaffold.fasta	2014	Human	Europe	I 1,4,[5],12:i:-	34
Enterobase	SAL_IA7654AA_AS	SAL_IA7654AA_AS.scaffold.fasta	2014	Human	Europe	I 1,4,[5],12:i:-	34
Enterobase	SAL_IA7655AA_AS	SAL_IA7655AA_AS.scaffold.fasta	2014	Human	Europe	Typhimurium	19
Enterobase	SAL_IA7656AA_AS	SAL_IA7656AA_AS.scaffold.fasta	2014	Human	Europe	I 1,4,[5],12:i:-	34
Enterobase	SAL_EA6112AA_AS	SAL_EA6112AA_AS.scaffold.fasta	2014	Human	Europe	I 1,4,[5],12:i:-	34
Enterobase	SAL_IA7659AA_AS	SAL_IA7659AA_AS.scaffold.fasta	2015	Human	Europe	I 1,4,[5],12:i:-	34
Enterobase	SAL_BA5596AA_AS	SAL_BA5596AA_AS.scaffold.fasta	2014	Human	Europe	Typhimurium	-9
Enterobase	SAL_IA7662AA_AS	SAL_IA7662AA_AS.scaffold.fasta	2014	Human	Europe	Typhimurium	19
Enterobase	SAL_IA7665AA_AS	SAL_IA7665AA_AS.scaffold.fasta	2014	Human	Europe	Typhimurium	568
Enterobase	SAL_IA7671AA_AS	SAL_IA7671AA_AS.scaffold.fasta	2014	Human	Europe	Typhimurium	19
Enterobase	SAL_IA7677AA_AS	SAL_IA7677AA_AS.scaffold.fasta	2014	Human	Europe	I 1,4,[5],12:i:-	34
Enterobase	SAL_IA7682AA_AS	SAL_IA7682AA_AS.scaffold.fasta	2014	Human	Europe	Typhimurium	19
Enterobase	SAL_IA7685AA_AS	SAL_IA7685AA_AS.scaffold.fasta	2014	Livestock	Europe	Typhimurium	19
Enterobase	SAL_IA7686AA_AS	SAL_IA7686AA_AS.scaffold.fasta	2014	Human	Europe	I 1,4,[5],12:i:-	34
Enterobase	SAL_BA5859AA_AS	SAL_BA5859AA_AS.scaffold.fasta	2014	Human	Europe	Typhimurium	19
Enterobase	SAL_BA5871AA_AS	SAL_BA5871AA_AS.scaffold.fasta	2014	Human	Europe	I 1,4,[5],12:i:-	34
Enterobase	SAL_IA7690AA_AS	SAL_IA7690AA_AS.scaffold.fasta	2014	Human	Europe	Typhimurium	19
Enterobase	SAL_BA5879AA_AS	SAL_BA5879AA_AS.scaffold.fasta	2015	Human	Europe	I 1,4,[5],12:i:-	34
Enterobase	SAL_IA7693AA_AS	SAL_IA7693AA_AS.scaffold.fasta	2014	Human	Europe	Typhimurium	19
Enterobase	SAL_IA7695AA_AS	SAL_IA7695AA_AS.scaffold.fasta	2014	Human	Europe	I 1,4,[5],12:i:-	34
Enterobase	SAL_IA7697AA_AS	SAL_IA7697AA_AS.scaffold.fasta	2015	Human	Europe	Typhimurium	19
Enterobase	SAL_IA7698AA_AS	SAL_IA7698AA_AS.scaffold.fasta	2015	Human	Europe	I 1,4,[5],12:i:-	34
Enterobase	SAL_IA7699AA_AS	SAL_IA7699AA_AS.scaffold.fasta	2015	Human	Europe	Typhimurium	313
Enterobase	SAL_IA7700AA_AS	SAL_IA7700AA_AS.scaffold.fasta	2014	Human	Europe	Typhimurium	313
Enterobase	SAL_IA7702AA_AS	SAL_IA7702AA_AS.scaffold.fasta	2014	Human	Europe	Typhimurium	19
Enterobase	SAL_IA7703AA_AS	SAL_IA7703AA_AS.scaffold.fasta	2014	Human	Europe	Typhimurium	34
Enterobase	SAL_IA7706AA_AS	SAL_IA7706AA_AS.scaffold.fasta	2015	Human	Europe	I 1,4,[5],12:i:-	34
Enterobase	SAL_IA7710AA_AS	SAL_IA7710AA_AS.scaffold.fasta	2014	Human	Europe	Typhimurium	19
Enterobase	SAL_IA7711AA_AS	SAL_IA7711AA_AS.scaffold.fasta	2014	Human	Europe	Typhimurium	19
Enterobase	SAL_IA7712AA_AS	SAL_IA7712AA_AS.scaffold.fasta	2014	Human	Europe	Typhimurium	19
Enterobase	SAL_IA7713AA_AS	SAL_IA7713AA_AS.scaffold.fasta	2014	Human	Europe	Typhimurium	19
Enterobase	SAL_IA7718AA_AS	SAL_IA7718AA_AS.scaffold.fasta	2014	Human	Europe	Typhimurium	36
Enterobase	SAL_IA7719AA_AS	SAL_IA7719AA_AS.scaffold.fasta	2014	Human	Europe	I 1,4,[5],12:i:-	34
Enterobase	SAL_IA7720AA_AS	SAL_IA7720AA_AS.scaffold.fasta	2015	Human	Europe	Typhimurium	19
Enterobase	SAL_IA7722AA_AS	SAL_IA7722AA_AS.scaffold.fasta	2014	Human	Europe	I 1,4,[5],12:i:-	34
Enterobase	SAL_EA6208AA_AS	SAL_EA6208AA_AS.scaffold.fasta	2011	Wild Animal	North America	Typhimurium	99
Enterobase	SAL_IA7730AA_AS	SAL_IA7730AA_AS.scaffold.fasta	2014	Human	Europe	Typhimurium	313
Enterobase	SAL_IA7732AA_AS	SAL_IA7732AA_AS.scaffold.fasta	2014	Human	Europe	I 1,4,[5],12:i:-	34
Enterobase	SAL_IA7733AA_AS	SAL_IA7733AA_AS.scaffold.fasta	2015	Human	Europe	Typhimurium	213
Enterobase	SAL_IA7734AA_AS	SAL_IA7734AA_AS.scaffold.fasta	2014	Human	Europe	I 1,4,[5],12:i:-	34
Enterobase	SAL_IA7743AA_AS	SAL_IA7743AA_AS.scaffold.fasta	2004	Livestock	North America	Typhimurium	19
Enterobase	SAL_IA7745AA_AS	SAL_IA7745AA_AS.scaffold.fasta	2014	Human	Europe	Typhimurium	19
Enterobase	SAL_IA7747AA_AS	SAL_IA7747AA_AS.scaffold.fasta	2003	Livestock	North America	Typhimurium	19
Enterobase	SAL_IA7748AA_AS	SAL_IA7748AA_AS.scaffold.fasta	2003	Livestock	North America	Typhimurium	19
Enterobase	SAL_IA7749AA_AS	SAL_IA7749AA_AS.scaffold.fasta	2014	Human	Europe	Typhimurium	19
Enterobase	SAL_IA7750AA_AS	SAL_IA7750AA_AS.scaffold.fasta	2003	Livestock	North America	Typhimurium	19
Enterobase	SAL_EA6245AA_AS	SAL_EA6245AA_AS.scaffold.fasta	2007	Livestock	North America	Typhimurium	19
Enterobase	SAL_IA7755AA_AS	SAL_IA7755AA_AS.scaffold.fasta	2006	Environment	North America	Typhimurium	19
Enterobase	SAL_IA7757AA_AS	SAL_IA7757AA_AS.scaffold.fasta	2007	Environment	North America	Typhimurium	19
Enterobase	SAL_IA7758AA_AS	SAL_IA7758AA_AS.scaffold.fasta	2007	Livestock	North America	Typhimurium	19
Enterobase	SAL_BA5883AA_AS	SAL_BA5883AA_AS.scaffold.fasta	2014	Human	Europe	I 1,4,[5],12:i:-	34
Enterobase	SAL_BA5889AA_AS	SAL_BA5889AA_AS.scaffold.fasta	2014	Wild Animal	Europe	Typhimurium	19
Enterobase	SAL_IA7760AA_AS	SAL_IA7760AA_AS.scaffold.fasta	2007	Wild Animal	North America	Typhimurium	19
Enterobase	SAL_IA7763AA_AS	SAL_IA7763AA_AS.scaffold.fasta	2014	Human	Europe	Typhimurium	323
Enterobase	SAL_IA7764AA_AS	SAL_IA7764AA_AS.scaffold.fasta	2014	Human	Europe	Typhimurium	36
Enterobase	SAL_BA5895AA_AS	SAL_BA5895AA_AS.scaffold.fasta	2015	Human	Europe	I 1,4,[5],12:i:-	34
Enterobase	SAL_EA6277AA_AS	SAL_EA6277AA_AS.scaffold.fasta	2007	Livestock	North America	Typhimurium	19
Enterobase	SAL_BA5908AA_AS	SAL_BA5908AA_AS.scaffold.fasta	2014	Human	Europe	I 1,4,[5],12:i:-	34
Enterobase	SAL_IA7769AA_AS	SAL_IA7769AA_AS.scaffold.fasta	2014	Human	Europe	Typhimurium	19
Enterobase	SAL_IA7770AA_AS	SAL_IA7770AA_AS.scaffold.fasta	2006	Livestock	North America	Typhimurium	19
Enterobase	SAL_IA7772AA_AS	SAL_IA7772AA_AS.scaffold.fasta	2006	Wild Animal	North America	Typhimurium	19
Enterobase	SAL_IA7774AA_AS	SAL_IA7774AA_AS.scaffold.fasta	2007	Wild Animal	North America	Typhimurium	19
Enterobase	SAL_IA7777AA_AS	SAL_IA7777AA_AS.scaffold.fasta	2015	Human	Europe	I 1,4,[5],12:i:-	34
Enterobase	SAL_EA6294AA_AS	SAL_EA6294AA_AS.scaffold.fasta	2007	Livestock	North America	Typhimurium	19
Enterobase	SAL_IA7780AA_AS	SAL_IA7780AA_AS.scaffold.fasta	2014	Human	Europe	Typhimurium	34
Enterobase	SAL_EA6299AA_AS	SAL_EA6299AA_AS.scaffold.fasta	2014	Human	Europe	Typhimurium	19
Enterobase	SAL_IA7782AA_AS	SAL_IA7782AA_AS.scaffold.fasta	2015	Human	Europe	I 1,4,[5],12:i:-	34
Enterobase	SAL_IA7784AA_AS	SAL_IA7784AA_AS.scaffold.fasta	2010	Wild Animal	North America	Typhimurium	19
Enterobase	SAL_IA7785AA_AS	SAL_IA7785AA_AS.scaffold.fasta	2014	Human	Europe	Typhimurium	19
Enterobase	SAL_IA7788AA_AS	SAL_IA7788AA_AS.scaffold.fasta	2014	Human	Europe	I 1,4,[5],12:i:-	34
Enterobase	SAL_BA3731AA_AS	SAL_BA3731AA_AS.scaffold.fasta	2008	Poultry	North America	Typhimurium	19
Enterobase	SAL_BA3856AA_AS	SAL_BA3856AA_AS.scaffold.fasta	2014	Human	Europe	I 1,4,[5],12:i:-	34
Enterobase	SAL_IA7793AA_AS	SAL_IA7793AA_AS.scaffold.fasta	2014	Human	Europe	Typhimurium	36
Enterobase	SAL_IA7795AA_AS	SAL_IA7795AA_AS.scaffold.fasta	2014	Human	Europe	I 1,4,[5],12:i:-	34
Enterobase	SAL_EA6314AA_AS	SAL_EA6314AA_AS.scaffold.fasta	2014	Human	Europe	Typhimurium	19
Enterobase	SAL_IA7796AA_AS	SAL_IA7796AA_AS.scaffold.fasta	2008	Food	North America	Typhimurium	19
Enterobase	SAL_IA7801AA_AS	SAL_IA7801AA_AS.scaffold.fasta	2014	Human	Europe	Typhimurium	19
Enterobase	SAL_IA7803AA_AS	SAL_IA7803AA_AS.scaffold.fasta	2008	Poultry	North America	Typhimurium	19
Enterobase	SAL_IA7808AA_AS	SAL_IA7808AA_AS.scaffold.fasta	2008	Poultry	North America	Typhimurium	19
Enterobase	SAL_IA7809AA_AS	SAL_IA7809AA_AS.scaffold.fasta	2008	Wild Animal	North America	Typhimurium	19
Enterobase	SAL_IA7810AA_AS	SAL_IA7810AA_AS.scaffold.fasta	2014	Human	Europe	Typhimurium	19
Enterobase	SAL_IA7811AA_AS	SAL_IA7811AA_AS.scaffold.fasta	2014	Human	Europe	Typhimurium	19
Enterobase	SAL_IA7812AA_AS	SAL_IA7812AA_AS.scaffold.fasta	2008	Wild Animal	North America	Typhimurium	19
Enterobase	SAL_IA7813AA_AS	SAL_IA7813AA_AS.scaffold.fasta	2014	Human	Europe	Typhimurium	19
Enterobase	SAL_IA7814AA_AS	SAL_IA7814AA_AS.scaffold.fasta	2008	Poultry	North America	Typhimurium	19
Enterobase	SAL_IA7816AA_AS	SAL_IA7816AA_AS.scaffold.fasta	2007	Poultry	North America	Typhimurium	19
Enterobase	SAL_IA7819AA_AS	SAL_IA7819AA_AS.scaffold.fasta	2014	Human	Europe	Typhimurium	19
Enterobase	SAL_IA7820AA_AS	SAL_IA7820AA_AS.scaffold.fasta	2014	Human	Europe	I 1,4,[5],12:i:-	34
Enterobase	SAL_IA7821AA_AS	SAL_IA7821AA_AS.scaffold.fasta	2007	Poultry	North America	Typhimurium	19
Enterobase	SAL_IA7822AA_AS	SAL_IA7822AA_AS.scaffold.fasta	2007	Poultry	North America	Typhimurium	19
Enterobase	SAL_EA6334AA_AS	SAL_EA6334AA_AS.scaffold.fasta	2014	Human	Europe	Typhimurium	19
Enterobase	SAL_IA7824AA_AS	SAL_IA7824AA_AS.scaffold.fasta	2006	Poultry	North America	Typhimurium	19
Enterobase	SAL_IA7825AA_AS	SAL_IA7825AA_AS.scaffold.fasta	2014	Human	Europe	Typhimurium	19
Enterobase	SAL_EA6337AA_AS	SAL_EA6337AA_AS.scaffold.fasta	2006	Poultry	North America	I 1,4,[5],12:i:-	19
Enterobase	SAL_IA7827AA_AS	SAL_IA7827AA_AS.scaffold.fasta	2015	Human	Europe	I 1,4,[5],12:i:-	34
Enterobase	SAL_IA7828AA_AS	SAL_IA7828AA_AS.scaffold.fasta	2006	Livestock	North America	Typhimurium	213
Enterobase	SAL_IA7830AA_AS	SAL_IA7830AA_AS.scaffold.fasta	2006	Poultry	North America	Typhimurium	19
Enterobase	SAL_EA6343AA_AS	SAL_EA6343AA_AS.scaffold.fasta	2014	Human	Europe	Typhimurium	568
Enterobase	SAL_IA7832AA_AS	SAL_IA7832AA_AS.scaffold.fasta	2006	Wild Animal	North America	Typhimurium	19
Enterobase	SAL_IA7833AA_AS	SAL_IA7833AA_AS.scaffold.fasta	2014	Human	Europe	Typhimurium	36
Enterobase	SAL_IA7834AA_AS	SAL_IA7834AA_AS.scaffold.fasta	2014	Human	Europe	I 1,4,[5],12:i:-	34
Enterobase	SAL_IA7836AA_AS	SAL_IA7836AA_AS.scaffold.fasta	2014	Human	Europe	I 1,4,[5],12:i:-	34
Enterobase	SAL_IA7837AA_AS	SAL_IA7837AA_AS.scaffold.fasta	2005	Livestock	North America	Typhimurium	19
Enterobase	SAL_IA7838AA_AS	SAL_IA7838AA_AS.scaffold.fasta	2015	Human	Europe	I 1,4,[5],12:i:-	34
Enterobase	SAL_IA7839AA_AS	SAL_IA7839AA_AS.scaffold.fasta	2005	Poultry	North America	Typhimurium	19
Enterobase	SAL_IA7840AA_AS	SAL_IA7840AA_AS.scaffold.fasta	2015	Human	Europe	I 1,4,[5],12:i:-	34
Enterobase	SAL_IA7841AA_AS	SAL_IA7841AA_AS.scaffold.fasta	2005	ND	North America	Typhimurium	19
Enterobase	SAL_IA7843AA_AS	SAL_IA7843AA_AS.scaffold.fasta	2005	Wild Animal	North America	Typhimurium	19
Enterobase	SAL_IA7844AA_AS	SAL_IA7844AA_AS.scaffold.fasta	2005	Wild Animal	North America	Typhimurium	19
Enterobase	SAL_IA7846AA_AS	SAL_IA7846AA_AS.scaffold.fasta	2004	Wild Animal	North America	Typhimurium	19
Enterobase	SAL_IA7847AA_AS	SAL_IA7847AA_AS.scaffold.fasta	2004	Wild Animal	North America	Typhimurium	19
Enterobase	SAL_IA7848AA_AS	SAL_IA7848AA_AS.scaffold.fasta	2004	Wild Animal	North America	Typhimurium	19
Enterobase	SAL_IA7849AA_AS	SAL_IA7849AA_AS.scaffold.fasta	2003	Poultry	North America	Typhimurium	19
Enterobase	SAL_IA7853AA_AS	SAL_IA7853AA_AS.scaffold.fasta	2014	Human	Europe	Typhimurium	19
Enterobase	SAL_CA1186AA_AS	SAL_CA1186AA_AS.scaffold.fasta	2007	Livestock	North America	Typhimurium	19
Enterobase	SAL_IA7854AA_AS	SAL_IA7854AA_AS.scaffold.fasta	2014	Human	Europe	Typhimurium	19
Enterobase	SAL_IA7856AA_AS	SAL_IA7856AA_AS.scaffold.fasta	2014	Food	Europe	Typhimurium	19
Enterobase	SAL_IA7858AA_AS	SAL_IA7858AA_AS.scaffold.fasta	2014	Human	Europe	I 1,4,[5],12:i:-	34
Enterobase	SAL_IA7859AA_AS	SAL_IA7859AA_AS.scaffold.fasta	2015	Human	Europe	Typhimurium	19
Enterobase	SAL_IA7860AA_AS	SAL_IA7860AA_AS.scaffold.fasta	2015	Human	Europe	I 1,4,[5],12:i:-	34
Enterobase	SAL_IA7862AA_AS	SAL_IA7862AA_AS.scaffold.fasta	2014	Human	Europe	Typhimurium	19
Enterobase	SAL_IA7863AA_AS	SAL_IA7863AA_AS.scaffold.fasta	2014	Human	Europe	I 1,4,[5],12:i:-	34
Enterobase	SAL_IA7864AA_AS	SAL_IA7864AA_AS.scaffold.fasta	2014	Human	Europe	Typhimurium	19
Enterobase	SAL_IA7865AA_AS	SAL_IA7865AA_AS.scaffold.fasta	2014	Human	Europe	Typhimurium	19
Enterobase	SAL_EA6433AA_AS	SAL_EA6433AA_AS.scaffold.fasta	2014	Human	Europe	Typhimurium	19
Enterobase	SAL_IA7866AA_AS	SAL_IA7866AA_AS.scaffold.fasta	2014	Human	Europe	Typhimurium	34
Enterobase	SAL_IA7867AA_AS	SAL_IA7867AA_AS.scaffold.fasta	2014	Human	Europe	I 1,4,[5],12:i:-	34
Enterobase	SAL_IA7868AA_AS	SAL_IA7868AA_AS.scaffold.fasta	2014	Human	Europe	I 1,4,[5],12:i:-	34
Enterobase	SAL_IA7871AA_AS	SAL_IA7871AA_AS.scaffold.fasta	2015	Human	Europe	I 1,4,[5],12:i:-	34
Enterobase	SAL_IA7872AA_AS	SAL_IA7872AA_AS.scaffold.fasta	2014	Human	Europe	I 1,4,[5],12:i:-	34
Enterobase	SAL_BA5901AA_AS	SAL_BA5901AA_AS.scaffold.fasta	2015	Human	Europe	Typhimurium	313
Enterobase	SAL_IA7873AA_AS	SAL_IA7873AA_AS.scaffold.fasta	2014	Human	Europe	I 1,4,[5],12:i:-	34
Enterobase	SAL_IA7874AA_AS	SAL_IA7874AA_AS.scaffold.fasta	2015	ND	Europe	Typhimurium	19
Enterobase	SAL_EA6453AA_AS	SAL_EA6453AA_AS.scaffold.fasta	2014	Human	Europe	Typhimurium	19
Enterobase	SAL_IA7875AA_AS	SAL_IA7875AA_AS.scaffold.fasta	2014	Human	Europe	I 1,4,[5],12:i:-	34
Enterobase	SAL_IA7876AA_AS	SAL_IA7876AA_AS.scaffold.fasta	2014	Human	Europe	I 1,4,[5],12:i:-	34
Enterobase	SAL_IA7877AA_AS	SAL_IA7877AA_AS.scaffold.fasta	2003	Livestock	North America	Typhimurium	19
Enterobase	SAL_IA7878AA_AS	SAL_IA7878AA_AS.scaffold.fasta	2014	Human	Europe	I 1,4,[5],12:i:-	34
Enterobase	SAL_EA6454AA_AS	SAL_EA6454AA_AS.scaffold.fasta	2015	Human	Europe	I 1,4,[5],12:i:-	34
Enterobase	SAL_IA7880AA_AS	SAL_IA7880AA_AS.scaffold.fasta	2014	Human	Europe	I 1,4,[5],12:i:-	34
Enterobase	SAL_IA7881AA_AS	SAL_IA7881AA_AS.scaffold.fasta	2002	Livestock	North America	Typhimurium	19
Enterobase	SAL_IA7882AA_AS	SAL_IA7882AA_AS.scaffold.fasta	2002	Livestock	North America	Typhimurium	19
Enterobase	SAL_IA7883AA_AS	SAL_IA7883AA_AS.scaffold.fasta	2004	Companion Animal	North America	Typhimurium	19
Enterobase	SAL_IA7884AA_AS	SAL_IA7884AA_AS.scaffold.fasta	2002	Livestock	North America	Typhimurium	19
Enterobase	SAL_IA7886AA_AS	SAL_IA7886AA_AS.scaffold.fasta	2015	Human	Europe	Typhimurium	-91
Enterobase	SAL_IA7887AA_AS	SAL_IA7887AA_AS.scaffold.fasta	2004	Companion Animal	North America	Typhimurium	19
Enterobase	SAL_IA7888AA_AS	SAL_IA7888AA_AS.scaffold.fasta	2004	Companion Animal	North America	Typhimurium	19
Enterobase	SAL_IA7889AA_AS	SAL_IA7889AA_AS.scaffold.fasta	2002	Livestock	North America	Typhimurium	19
Enterobase	SAL_IA7890AA_AS	SAL_IA7890AA_AS.scaffold.fasta	2004	Wild Animal	North America	Typhimurium	19
Enterobase	SAL_IA7891AA_AS	SAL_IA7891AA_AS.scaffold.fasta	2004	Companion Animal	North America	Typhimurium	19
Enterobase	SAL_IA7892AA_AS	SAL_IA7892AA_AS.scaffold.fasta	2004	Companion Animal	North America	Typhimurium	19
Enterobase	SAL_HC8611AA_AS	SAL_HC8611AA_AS.result.fasta	2002	ND	North America	Typhimurium	19
Enterobase	SAL_HC8612AA_AS	SAL_HC8612AA_AS.result.fasta	2001	ND	North America	Typhimurium	19
Enterobase	SAL_HC8613AA_AS	SAL_HC8613AA_AS.result.fasta	2002	ND	North America	Typhimurium	19
Enterobase	SAL_IA7896AA_AS	SAL_IA7896AA_AS.scaffold.fasta	2014	Human	Europe	I 1,4,[5],12:i:-	34
Enterobase	SAL_IA7897AA_AS	SAL_IA7897AA_AS.scaffold.fasta	2014	Human	Europe	I 1,4,[5],12:i:-	34
Enterobase	SAL_BA5915AA_AS	SAL_BA5915AA_AS.scaffold.fasta	2014	Human	Europe	I 1,4,[5],12:i:-	34
Enterobase	SAL_IA7898AA_AS	SAL_IA7898AA_AS.scaffold.fasta	2014	Human	Europe	I 1,4,[5],12:i:-	34
Enterobase	SAL_IA7902AA_AS	SAL_IA7902AA_AS.scaffold.fasta	2014	Human	Europe	I 1,4,[5],12:i:-	34
Enterobase	SAL_IA7903AA_AS	SAL_IA7903AA_AS.scaffold.fasta	2015	Human	Europe	Typhimurium	19
Enterobase	SAL_FA6645AA_AS	SAL_FA6645AA_AS.scaffold.fasta	2007	Livestock	North America	Typhimurium	19
Enterobase	SAL_IA7905AA_AS	SAL_IA7905AA_AS.scaffold.fasta	2014	Human	Europe	Typhimurium	19
Enterobase	SAL_IA7907AA_AS	SAL_IA7907AA_AS.scaffold.fasta	2014	Human	Europe	Typhimurium	19
Enterobase	SAL_IA7908AA_AS	SAL_IA7908AA_AS.scaffold.fasta	2015	Human	Europe	I 1,4,[5],12:i:-	34
Enterobase	SAL_IA7910AA_AS	SAL_IA7910AA_AS.scaffold.fasta	2014	Human	Europe	Typhimurium	19
Enterobase	SAL_IA7912AA_AS	SAL_IA7912AA_AS.scaffold.fasta	2014	Human	Europe	I 1,4,[5],12:i:-	34
Enterobase	SAL_IA7913AA_AS	SAL_IA7913AA_AS.scaffold.fasta	2014	Human	Europe	I 1,4,[5],12:i:-	34
Enterobase	SAL_IA7915AA_AS	SAL_IA7915AA_AS.scaffold.fasta	2015	Human	Europe	Typhimurium	19
Enterobase	SAL_IA7917AA_AS	SAL_IA7917AA_AS.scaffold.fasta	2014	Human	Europe	I 1,4,[5],12:i:-	34
Enterobase	SAL_IA7918AA_AS	SAL_IA7918AA_AS.scaffold.fasta	2014	Human	Europe	Typhimurium	34
Enterobase	SAL_IA7920AA_AS	SAL_IA7920AA_AS.scaffold.fasta	2014	Human	Europe	Typhimurium	34
Enterobase	SAL_IA7921AA_AS	SAL_IA7921AA_AS.scaffold.fasta	2014	Human	Europe	Typhimurium	19
Enterobase	SAL_IA7923AA_AS	SAL_IA7923AA_AS.scaffold.fasta	2015	Human	Europe	I 1,4,[5],12:i:-	34
Enterobase	SAL_IA7925AA_AS	SAL_IA7925AA_AS.scaffold.fasta	2015	Human	Europe	Typhimurium	36
Enterobase	SAL_IA7926AA_AS	SAL_IA7926AA_AS.scaffold.fasta	2014	Human	Europe	Typhimurium	19
Enterobase	SAL_IA7927AA_AS	SAL_IA7927AA_AS.scaffold.fasta	2015	Human	Europe	Typhimurium	19
Enterobase	SAL_IA7928AA_AS	SAL_IA7928AA_AS.scaffold.fasta	2015	Human	Europe	I 1,4,[5],12:i:-	34
Enterobase	SAL_IA7930AA_AS	SAL_IA7930AA_AS.scaffold.fasta	2014	Human	Europe	Typhimurium	19
Enterobase	SAL_IA7931AA_AS	SAL_IA7931AA_AS.scaffold.fasta	2014	Human	Europe	Typhimurium	34
Enterobase	SAL_IA7932AA_AS	SAL_IA7932AA_AS.scaffold.fasta	2014	Human	Europe	I 1,4,[5],12:i:-	34
Enterobase	SAL_IA7935AA_AS	SAL_IA7935AA_AS.scaffold.fasta	2015	Human	Europe	Typhimurium	19
Enterobase	SAL_IA7936AA_AS	SAL_IA7936AA_AS.scaffold.fasta	2014	Human	Europe	Typhimurium	19
Enterobase	SAL_IA7938AA_AS	SAL_IA7938AA_AS.scaffold.fasta	2014	Human	Europe	Typhimurium	568
Enterobase	SAL_IA7941AA_AS	SAL_IA7941AA_AS.scaffold.fasta	2014	Human	Europe	I 1,4,[5],12:i:-	34
Enterobase	SAL_IA7944AA_AS	SAL_IA7944AA_AS.scaffold.fasta	2014	Human	Europe	I 1,4,[5],12:i:-	34
Enterobase	SAL_IA7945AA_AS	SAL_IA7945AA_AS.scaffold.fasta	2014	Human	Europe	I 1,4,[5],12:i:-	34
Enterobase	SAL_EA6553AA_AS	SAL_EA6553AA_AS.scaffold.fasta	2014	Human	Europe	I 1,4,[5],12:i:-	34
Enterobase	SAL_KA3454AA_AS	SAL_KA3454AA_AS_genomic.fna	2011	Poultry	North America	Typhimurium	19
Enterobase	SAL_IA7952AA_AS	SAL_IA7952AA_AS.scaffold.fasta	2014	Human	Europe	Typhimurium	19
Enterobase	SAL_IA7953AA_AS	SAL_IA7953AA_AS.scaffold.fasta	2015	Human	Europe	I 1,4,[5],12:i:-	34
Enterobase	SAL_BA9624AA_AS	SAL_BA9624AA_AS.scaffold.fasta	2014	Human	Europe	I 1,4,[5],12:i:-	34
Enterobase	SAL_IA7956AA_AS	SAL_IA7956AA_AS.scaffold.fasta	2014	Human	Europe	I 1,4,[5],12:i:-	34
Enterobase	SAL_IA7957AA_AS	SAL_IA7957AA_AS.scaffold.fasta	2014	Human	Europe	Typhimurium	19
Enterobase	SAL_IA7958AA_AS	SAL_IA7958AA_AS.scaffold.fasta	2014	Human	Europe	Typhimurium	19
Enterobase	SAL_IA7963AA_AS	SAL_IA7963AA_AS.scaffold.fasta	2014	Human	Europe	I 1,4,[5],12:i:-	34
Enterobase	SAL_IA7967AA_AS	SAL_IA7967AA_AS.scaffold.fasta	2014	Human	Europe	Typhimurium	19
Enterobase	SAL_IA7970AA_AS	SAL_IA7970AA_AS.scaffold.fasta	2015	Human	Europe	I 1,4,[5],12:i:-	34
Enterobase	SAL_IA7973AA_AS	SAL_IA7973AA_AS.scaffold.fasta	2014	Human	Europe	Typhimurium	19
Enterobase	SAL_BA5921AA_AS	SAL_BA5921AA_AS.scaffold.fasta	2014	Human	Europe	I 1,4,[5],12:i:-	34
Enterobase	SAL_BA5926AA_AS	SAL_BA5926AA_AS.scaffold.fasta	2014	Human	Europe	I 1,4,[5],12:i:-	34
Enterobase	SAL_HC8614AA_AS	SAL_HC8614AA_AS.result.fasta	2014	Human	Europe	Typhimurium	19
Enterobase	SAL_IA7986AA_AS	SAL_IA7986AA_AS.scaffold.fasta	2014	Human	Europe	I 1,4,[5],12:i:-	34
Enterobase	SAL_IA7990AA_AS	SAL_IA7990AA_AS.scaffold.fasta	2015	Human	Europe	I 1,4,[5],12:i:-	34
Enterobase	SAL_IA7991AA_AS	SAL_IA7991AA_AS.scaffold.fasta	2014	Human	Europe	I 1,4,[5],12:i:-	34
Enterobase	SAL_IA7995AA_AS	SAL_IA7995AA_AS.scaffold.fasta	2014	ND	Europe	I 1,4,[5],12:i:-	34
Enterobase	SAL_EA6595AA_AS	SAL_EA6595AA_AS.scaffold.fasta	2014	Human	Europe	Typhimurium	19
Enterobase	SAL_BA5931AA_AS	SAL_BA5931AA_AS.scaffold.fasta	2014	Human	Europe	Typhimurium	34
Enterobase	SAL_EA6605AA_AS	SAL_EA6605AA_AS.scaffold.fasta	2015	Human	Europe	I 1,4,[5],12:i:-	34
Enterobase	SAL_IA8014AA_AS	SAL_IA8014AA_AS.scaffold.fasta	2014	Human	Europe	I 1,4,[5],12:i:-	34
Enterobase	SAL_IA8017AA_AS	SAL_IA8017AA_AS.scaffold.fasta	2014	Human	Europe	Typhimurium	19
Enterobase	SAL_IA8021AA_AS	SAL_IA8021AA_AS.scaffold.fasta	2015	Human	Europe	Typhimurium	34
Enterobase	SAL_IA8022AA_AS	SAL_IA8022AA_AS.scaffold.fasta	2014	Human	Europe	I 1,4,[5],12:i:-	34
Enterobase	SAL_IA8023AA_AS	SAL_IA8023AA_AS.scaffold.fasta	2015	Human	Europe	Typhimurium	19
Enterobase	SAL_IA8024AA_AS	SAL_IA8024AA_AS.scaffold.fasta	2014	Human	Europe	I 1,4,[5],12:i:-	34
Enterobase	SAL_IA8033AA_AS	SAL_IA8033AA_AS.scaffold.fasta	2014	Human	Europe	Typhimurium	19
Enterobase	SAL_IA8039AA_AS	SAL_IA8039AA_AS.scaffold.fasta	2014	Human	Europe	I 1,4,[5],12:i:-	34
Enterobase	SAL_IA8041AA_AS	SAL_IA8041AA_AS.scaffold.fasta	2014	Food	Europe	I 1,4,[5],12:i:-	34
Enterobase	SAL_IA8045AA_AS	SAL_IA8045AA_AS.scaffold.fasta	2014	Human	Europe	Typhimurium	19
Enterobase	SAL_IA8046AA_AS	SAL_IA8046AA_AS.scaffold.fasta	2014	Human	Europe	Typhimurium	36
Enterobase	SAL_IA8050AA_AS	SAL_IA8050AA_AS.scaffold.fasta	2014	Human	Europe	I 1,4,[5],12:i:-	34
Enterobase	SAL_IA8054AA_AS	SAL_IA8054AA_AS.scaffold.fasta	2014	Human	Europe	Typhimurium	19
Enterobase	SAL_IA8055AA_AS	SAL_IA8055AA_AS.scaffold.fasta	2014	Human	Europe	I 1,4,[5],12:i:-	34
Enterobase	SAL_IA8058AA_AS	SAL_IA8058AA_AS.scaffold.fasta	2014	Human	Europe	Typhimurium	323
Enterobase	SAL_IA8059AA_AS	SAL_IA8059AA_AS.scaffold.fasta	2014	Food	Europe	Typhimurium	34
Enterobase	SAL_IA8061AA_AS	SAL_IA8061AA_AS.scaffold.fasta	2014	Human	Europe	Typhimurium	34
Enterobase	SAL_IA8063AA_AS	SAL_IA8063AA_AS.scaffold.fasta	2014	Human	Europe	Typhimurium	36
Enterobase	SAL_IA8065AA_AS	SAL_IA8065AA_AS.scaffold.fasta	2014	Human	Europe	Typhimurium	19
Enterobase	SAL_IA8068AA_AS	SAL_IA8068AA_AS.scaffold.fasta	2014	Human	Europe	I 1,4,[5],12:i:-	34
Enterobase	SAL_BA3992AA_AS	SAL_BA3992AA_AS.scaffold.fasta	2014	Human	Europe	I 1,4,[5],12:i:-	34
Enterobase	SAL_IA8071AA_AS	SAL_IA8071AA_AS.scaffold.fasta	2014	Human	Europe	Typhimurium	19
Enterobase	SAL_BA5943AA_AS	SAL_BA5943AA_AS.scaffold.fasta	2014	Human	Europe	Typhimurium	36
Enterobase	SAL_IA8074AA_AS	SAL_IA8074AA_AS.scaffold.fasta	2014	Human	Europe	Typhimurium	568
Enterobase	SAL_IA8076AA_AS	SAL_IA8076AA_AS.scaffold.fasta	2014	Human	Europe	Typhimurium	19
Enterobase	SAL_IA8077AA_AS	SAL_IA8077AA_AS.scaffold.fasta	2014	Human	Europe	I 1,4,[5],12:i:-	34
Enterobase	SAL_IA8079AA_AS	SAL_IA8079AA_AS.scaffold.fasta	2014	Human	Europe	I 1,4,[5],12:i:-	34
Enterobase	SAL_IA8080AA_AS	SAL_IA8080AA_AS.scaffold.fasta	2014	Human	Europe	I 1,4,[5],12:i:-	34
Enterobase	SAL_IA8083AA_AS	SAL_IA8083AA_AS.scaffold.fasta	2014	Human	Europe	Typhimurium	34
Enterobase	SAL_IA8085AA_AS	SAL_IA8085AA_AS.scaffold.fasta	2014	Human	Europe	I 1,4,[5],12:i:-	34
Enterobase	SAL_IA8087AA_AS	SAL_IA8087AA_AS.scaffold.fasta	2014	Human	Europe	Typhimurium	19
Enterobase	SAL_IA8093AA_AS	SAL_IA8093AA_AS.scaffold.fasta	2014	Human	Europe	Typhimurium	19
Enterobase	SAL_IA8095AA_AS	SAL_IA8095AA_AS.scaffold.fasta	2014	Human	Europe	Typhimurium	19
Enterobase	SAL_EA6635AA_AS	SAL_EA6635AA_AS.scaffold.fasta	2014	Human	Europe	I 1,4,[5],12:i:-	34
Enterobase	SAL_IA8112AA_AS	SAL_IA8112AA_AS.scaffold.fasta	2015	Human	Europe	Typhimurium	19
Enterobase	SAL_IA8116AA_AS	SAL_IA8116AA_AS.scaffold.fasta	2015	Human	Europe	Typhimurium	36
Enterobase	SAL_IA8122AA_AS	SAL_IA8122AA_AS.scaffold.fasta	2014	Human	Europe	Typhimurium	19
Enterobase	SAL_CA3490AA_AS	SAL_CA3490AA_AS.scaffold.fasta	2014	Human	Europe	I 1,4,[5],12:i:-	34
Enterobase	SAL_IA8128AA_AS	SAL_IA8128AA_AS.scaffold.fasta	2014	Human	Europe	I 1,4,[5],12:i:-	34
Enterobase	SAL_IA8130AA_AS	SAL_IA8130AA_AS.scaffold.fasta	2014	Human	Europe	Typhimurium	36
Enterobase	SAL_BA5937AA_AS	SAL_BA5937AA_AS.scaffold.fasta	2014	Human	Europe	I 1,4,[5],12:i:-	34
Enterobase	SAL_IA8139AA_AS	SAL_IA8139AA_AS.scaffold.fasta	2015	Human	Europe	I 1,4,[5],12:i:-	34
Enterobase	SAL_IA8141AA_AS	SAL_IA8141AA_AS.scaffold.fasta	2014	Human	Europe	I 1,4,[5],12:i:-	34
Enterobase	SAL_IA8154AA_AS	SAL_IA8154AA_AS.scaffold.fasta	2014	Human	Europe	I 1,4,[5],12:i:-	34
Enterobase	SAL_IA8156AA_AS	SAL_IA8156AA_AS.scaffold.fasta	2014	Human	Europe	Typhimurium	19
Enterobase	SAL_IA8161AA_AS	SAL_IA8161AA_AS.scaffold.fasta	2014	Human	Europe	Typhimurium	36
Enterobase	SAL_IA8166AA_AS	SAL_IA8166AA_AS.scaffold.fasta	2015	Human	Europe	Typhimurium	19
Enterobase	SAL_LA3995AA_AS	SAL_LA3995AA_AS.scaffold.fasta	1999	Human	North America	Typhimurium	19
Enterobase	SAL_IA8168AA_AS	SAL_IA8168AA_AS.scaffold.fasta	2015	Human	Europe	I 1,4,[5],12:i:-	34
Enterobase	SAL_IA8169AA_AS	SAL_IA8169AA_AS.scaffold.fasta	1999	Human	North America	Typhimurium	19
Enterobase	SAL_IA8170AA_AS	SAL_IA8170AA_AS.scaffold.fasta	2015	Human	Europe	Typhimurium	313
Enterobase	SAL_IA8171AA_AS	SAL_IA8171AA_AS.scaffold.fasta	1999	Human	North America	Typhimurium	19
Enterobase	SAL_IA8172AA_AS	SAL_IA8172AA_AS.scaffold.fasta	1999	Human	North America	Typhimurium	19
Enterobase	SAL_IA8173AA_AS	SAL_IA8173AA_AS.scaffold.fasta	2015	Human	Europe	I 1,4,[5],12:i:-	34
Enterobase	SAL_IA8174AA_AS	SAL_IA8174AA_AS.scaffold.fasta	1999	Human	North America	Typhimurium	19
Enterobase	SAL_IA8175AA_AS	SAL_IA8175AA_AS.scaffold.fasta	2000	Human	North America	Typhimurium	19
Enterobase	SAL_IA8177AA_AS	SAL_IA8177AA_AS.scaffold.fasta	2000	Human	North America	Typhimurium	19
Enterobase	SAL_IA8178AA_AS	SAL_IA8178AA_AS.scaffold.fasta	2000	Human	North America	Typhimurium	19
Enterobase	SAL_IA8179AA_AS	SAL_IA8179AA_AS.scaffold.fasta	2000	Human	North America	Typhimurium	19
Enterobase	SAL_IA8180AA_AS	SAL_IA8180AA_AS.scaffold.fasta	2014	Food	Europe	Typhimurium	34
Enterobase	SAL_JA7885AA_AS	SAL_JA7885AA_AS.scaffold.fasta	2000	Human	North America	Typhimurium	19
Enterobase	SAL_IA8182AA_AS	SAL_IA8182AA_AS.scaffold.fasta	2000	Human	North America	Typhimurium	19
Enterobase	SAL_IA8183AA_AS	SAL_IA8183AA_AS.scaffold.fasta	2000	Human	North America	Typhimurium	19
Enterobase	SAL_IA8184AA_AS	SAL_IA8184AA_AS.scaffold.fasta	2014	Human	Europe	Typhimurium	19
Enterobase	SAL_IA8185AA_AS	SAL_IA8185AA_AS.scaffold.fasta	2014	Human	Europe	Typhimurium	19
Enterobase	SAL_IA8186AA_AS	SAL_IA8186AA_AS.scaffold.fasta	2000	Human	North America	Typhimurium	19
Enterobase	SAL_IA8187AA_AS	SAL_IA8187AA_AS.scaffold.fasta	2000	Human	North America	Typhimurium	19
Enterobase	SAL_IA8188AA_AS	SAL_IA8188AA_AS.scaffold.fasta	2000	Human	North America	Typhimurium	19
Enterobase	SAL_IA8189AA_AS	SAL_IA8189AA_AS.scaffold.fasta	2000	Human	North America	Typhimurium	19
Enterobase	SAL_IA8190AA_AS	SAL_IA8190AA_AS.scaffold.fasta	2002	Human	North America	Typhimurium	19
Enterobase	SAL_IA8191AA_AS	SAL_IA8191AA_AS.scaffold.fasta	2002	Human	North America	Typhimurium	19
Enterobase	SAL_IA8192AA_AS	SAL_IA8192AA_AS.scaffold.fasta	2002	Human	North America	Typhimurium	19
Enterobase	SAL_IA8193AA_AS	SAL_IA8193AA_AS.scaffold.fasta	2014	Human	Europe	I 1,4,[5],12:i:-	34
Enterobase	SAL_IA8194AA_AS	SAL_IA8194AA_AS.scaffold.fasta	2002	Human	North America	Typhimurium	19
Enterobase	SAL_IA8195AA_AS	SAL_IA8195AA_AS.scaffold.fasta	2002	Human	North America	Typhimurium	19
Enterobase	SAL_IA8196AA_AS	SAL_IA8196AA_AS.scaffold.fasta	2002	Human	North America	Typhimurium	19
Enterobase	SAL_JA7888AA_AS	SAL_JA7888AA_AS.scaffold.fasta	2002	Human	North America	Typhimurium	19
Enterobase	SAL_IA8197AA_AS	SAL_IA8197AA_AS.scaffold.fasta	2015	Human	Europe	I 1,4,[5],12:i:-	34
Enterobase	SAL_IA8198AA_AS	SAL_IA8198AA_AS.scaffold.fasta	2001	Human	North America	Typhimurium	19
Enterobase	SAL_IA8199AA_AS	SAL_IA8199AA_AS.scaffold.fasta	2001	Human	North America	Typhimurium	19
Enterobase	SAL_IA8200AA_AS	SAL_IA8200AA_AS.scaffold.fasta	2001	Human	North America	Typhimurium	19
Enterobase	SAL_IA8201AA_AS	SAL_IA8201AA_AS.scaffold.fasta	2014	Human	Europe	I 1,4,[5],12:i:-	34
Enterobase	SAL_IA8202AA_AS	SAL_IA8202AA_AS.scaffold.fasta	2001	Human	North America	Typhimurium	19
Enterobase	SAL_IA8204AA_AS	SAL_IA8204AA_AS.scaffold.fasta	2001	Human	North America	Typhimurium	19
Enterobase	SAL_IA8205AA_AS	SAL_IA8205AA_AS.scaffold.fasta	2001	Human	North America	Typhimurium	19
Enterobase	SAL_IA8206AA_AS	SAL_IA8206AA_AS.scaffold.fasta	2001	Human	North America	Typhimurium	19
Enterobase	SAL_IA8207AA_AS	SAL_IA8207AA_AS.scaffold.fasta	2001	Human	North America	Typhimurium	19
Enterobase	SAL_IA8208AA_AS	SAL_IA8208AA_AS.scaffold.fasta	2001	Human	North America	Typhimurium	19
Enterobase	SAL_IA8209AA_AS	SAL_IA8209AA_AS.scaffold.fasta	2001	Human	North America	Typhimurium	19
Enterobase	SAL_IA8211AA_AS	SAL_IA8211AA_AS.scaffold.fasta	2001	Human	North America	Typhimurium	19
Enterobase	SAL_IA8212AA_AS	SAL_IA8212AA_AS.scaffold.fasta	2001	Human	North America	Typhimurium	19
Enterobase	SAL_JA8110AA_AS	SAL_JA8110AA_AS.scaffold.fasta	2001	Human	North America	Typhimurium	19
Enterobase	SAL_IA8213AA_AS	SAL_IA8213AA_AS.scaffold.fasta	2001	Human	North America	Typhimurium	19
Enterobase	SAL_IA8215AA_AS	SAL_IA8215AA_AS.scaffold.fasta	2001	Human	North America	Typhimurium	19
Enterobase	SAL_IA8216AA_AS	SAL_IA8216AA_AS.scaffold.fasta	2001	Human	North America	Typhimurium	19
Enterobase	SAL_IA8217AA_AS	SAL_IA8217AA_AS.scaffold.fasta	2001	Human	North America	Typhimurium	19
Enterobase	SAL_JA8109AA_AS	SAL_JA8109AA_AS.scaffold.fasta	2001	Human	North America	Typhimurium	19
Enterobase	SAL_IA8218AA_AS	SAL_IA8218AA_AS.scaffold.fasta	2001	Human	North America	Typhimurium	19
Enterobase	SAL_IA8219AA_AS	SAL_IA8219AA_AS.scaffold.fasta	2001	Human	North America	Typhimurium	19
Enterobase	SAL_IA8220AA_AS	SAL_IA8220AA_AS.scaffold.fasta	2001	Human	North America	Typhimurium	19
Enterobase	SAL_IA8221AA_AS	SAL_IA8221AA_AS.scaffold.fasta	2015	Human	Europe	I 1,4,[5],12:i:-	34
Enterobase	SAL_JA8108AA_AS	SAL_JA8108AA_AS.scaffold.fasta	2001	Human	North America	Typhimurium	19
Enterobase	SAL_JA8022AA_AS	SAL_JA8022AA_AS.scaffold.fasta	2001	Human	North America	Typhimurium	19
Enterobase	SAL_JA7787AA_AS	SAL_JA7787AA_AS.scaffold.fasta	2001	Human	North America	Typhimurium	19
Enterobase	SAL_IA8222AA_AS	SAL_IA8222AA_AS.scaffold.fasta	2001	Human	North America	Typhimurium	19
Enterobase	SAL_IA8223AA_AS	SAL_IA8223AA_AS.scaffold.fasta	2001	Human	North America	Typhimurium	19
Enterobase	SAL_IA8224AA_AS	SAL_IA8224AA_AS.scaffold.fasta	2001	Human	North America	Typhimurium	19
Enterobase	SAL_JA8107AA_AS	SAL_JA8107AA_AS.scaffold.fasta	2001	Human	North America	Typhimurium	19
Enterobase	SAL_LA3996AA_AS	SAL_LA3996AA_AS.scaffold.fasta	2014	Human	Europe	I 1,4,[5],12:i:-	34
Enterobase	SAL_EA6676AA_AS	SAL_EA6676AA_AS.scaffold.fasta	2014	Human	Europe	Typhimurium	36
Enterobase	SAL_IA8230AA_AS	SAL_IA8230AA_AS.scaffold.fasta	2014	Human	Europe	Typhimurium	19
Enterobase	SAL_IA8232AA_AS	SAL_IA8232AA_AS.scaffold.fasta	2014	Human	Europe	I 1,4,[5],12:i:-	34
Enterobase	SAL_IA8235AA_AS	SAL_IA8235AA_AS.scaffold.fasta	2015	Human	Europe	I 1,4,[5],12:i:-	34
Enterobase	SAL_IA8236AA_AS	SAL_IA8236AA_AS.scaffold.fasta	2014	Human	Europe	Typhimurium	19
Enterobase	SAL_IA8237AA_AS	SAL_IA8237AA_AS.scaffold.fasta	2015	ND	Europe	Typhimurium	19
Enterobase	SAL_IA8238AA_AS	SAL_IA8238AA_AS.scaffold.fasta	2014	Human	Europe	Typhimurium	34
Enterobase	SAL_IA8239AA_AS	SAL_IA8239AA_AS.scaffold.fasta	2015	Human	Europe	Typhimurium	19
Enterobase	SAL_IA8240AA_AS	SAL_IA8240AA_AS.scaffold.fasta	2014	Human	Europe	Typhimurium	19
Enterobase	SAL_IA8241AA_AS	SAL_IA8241AA_AS.scaffold.fasta	2014	Human	Europe	Typhimurium	19
Enterobase	SAL_IA8257AA_AS	SAL_IA8257AA_AS.scaffold.fasta	2014	Human	Europe	Typhimurium	19
Enterobase	SAL_IA8260AA_AS	SAL_IA8260AA_AS.scaffold.fasta	2014	Human	Europe	Typhimurium	19
Enterobase	SAL_IA8267AA_AS	SAL_IA8267AA_AS.scaffold.fasta	2014	Human	Europe	I 1,4,[5],12:i:-	19
Enterobase	SAL_IA8269AA_AS	SAL_IA8269AA_AS.scaffold.fasta	2015	Human	Europe	I 1,4,[5],12:i:-	34
Enterobase	SAL_IA8271AA_AS	SAL_IA8271AA_AS.scaffold.fasta	2014	Human	Europe	Typhimurium	19
Enterobase	SAL_IA8277AA_AS	SAL_IA8277AA_AS.scaffold.fasta	2014	Human	Europe	Typhimurium	19
Enterobase	SAL_IA8284AA_AS	SAL_IA8284AA_AS.scaffold.fasta	2014	Human	Europe	I 1,4,[5],12:i:-	34
Enterobase	SAL_EA6696AA_AS	SAL_EA6696AA_AS.scaffold.fasta	2014	Human	Europe	I 1,4,[5],12:i:-	34
Enterobase	SAL_EA6699AA_AS	SAL_EA6699AA_AS.scaffold.fasta	2014	Human	Europe	Typhimurium	36
Enterobase	SAL_IA8301AA_AS	SAL_IA8301AA_AS.scaffold.fasta	2014	Human	Europe	I 1,4,[5],12:i:-	34
Enterobase	SAL_IA8305AA_AS	SAL_IA8305AA_AS.scaffold.fasta	2014	Human	Europe	I 1,4,[5],12:i:-	34
Enterobase	SAL_HC8615AA_AS	SAL_HC8615AA_AS.result.fasta	2014	Human	Europe	Typhimurium	19
Enterobase	SAL_IA8311AA_AS	SAL_IA8311AA_AS.scaffold.fasta	1996	Human	Europe	Typhimurium	19
Enterobase	SAL_IA8312AA_AS	SAL_IA8312AA_AS.scaffold.fasta	1997	Human	Europe	Typhimurium	2082
Enterobase	SAL_IA8313AA_AS	SAL_IA8313AA_AS.scaffold.fasta	2014	Human	Europe	Typhimurium	19
Enterobase	SAL_IA8314AA_AS	SAL_IA8314AA_AS.scaffold.fasta	2003	Human	Europe	Typhimurium	19
Enterobase	SAL_IA8316AA_AS	SAL_IA8316AA_AS.scaffold.fasta	1998	Human	Europe	Typhimurium	19
Enterobase	SAL_IA8317AA_AS	SAL_IA8317AA_AS.scaffold.fasta	2014	Human	Europe	Typhimurium	19
Enterobase	SAL_IA8318AA_AS	SAL_IA8318AA_AS.scaffold.fasta	1996	Human	Europe	Typhimurium	19
Enterobase	SAL_IA8319AA_AS	SAL_IA8319AA_AS.scaffold.fasta	2001	Human	Europe	Typhimurium	19
Enterobase	SAL_IA8320AA_AS	SAL_IA8320AA_AS.scaffold.fasta	1997	Human	Europe	Typhimurium	19
Enterobase	SAL_IA8321AA_AS	SAL_IA8321AA_AS.scaffold.fasta	1994	Human	Europe	Typhimurium	19
Enterobase	SAL_IA8322AA_AS	SAL_IA8322AA_AS.scaffold.fasta	1993	Human	Europe	Typhimurium	19
Enterobase	SAL_IA8323AA_AS	SAL_IA8323AA_AS.scaffold.fasta	1995	Human	Europe	Typhimurium	19
Enterobase	SAL_IA8324AA_AS	SAL_IA8324AA_AS.scaffold.fasta	2014	Human	Europe	Typhimurium	36
Enterobase	SAL_IA8325AA_AS	SAL_IA8325AA_AS.scaffold.fasta	1995	Human	Europe	Typhimurium	19
Enterobase	SAL_IA8326AA_AS	SAL_IA8326AA_AS.scaffold.fasta	2014	Human	Europe	Typhimurium	19
Enterobase	SAL_IA8327AA_AS	SAL_IA8327AA_AS.scaffold.fasta	1997	Human	Europe	Typhimurium	19
Enterobase	SAL_IA8328AA_AS	SAL_IA8328AA_AS.scaffold.fasta	2002	Human	Europe	Typhimurium	19
Enterobase	SAL_IA8329AA_AS	SAL_IA8329AA_AS.scaffold.fasta	1998	Human	Europe	Typhimurium	19
Enterobase	SAL_IA8330AA_AS	SAL_IA8330AA_AS.scaffold.fasta	1995	Human	Europe	Typhimurium	19
Enterobase	SAL_IA8331AA_AS	SAL_IA8331AA_AS.scaffold.fasta	2014	Human	Europe	I 1,4,[5],12:i:-	34
Enterobase	SAL_IA8332AA_AS	SAL_IA8332AA_AS.scaffold.fasta	2014	Human	Europe	I 1,4,[5],12:i:-	34
Enterobase	SAL_IA8333AA_AS	SAL_IA8333AA_AS.scaffold.fasta	1991	Human	Europe	Typhimurium	19
Enterobase	SAL_IA8334AA_AS	SAL_IA8334AA_AS.scaffold.fasta	1992	Human	Europe	Typhimurium	19
Enterobase	SAL_IA8335AA_AS	SAL_IA8335AA_AS.scaffold.fasta	1994	Human	Europe	Typhimurium	19
Enterobase	SAL_IA8336AA_AS	SAL_IA8336AA_AS.scaffold.fasta	1992	Human	Europe	Typhimurium	19
Enterobase	SAL_IA8337AA_AS	SAL_IA8337AA_AS.scaffold.fasta	1997	Human	Europe	Typhimurium	19
Enterobase	SAL_IA8338AA_AS	SAL_IA8338AA_AS.scaffold.fasta	1998	Human	Europe	Typhimurium	19
Enterobase	SAL_IA8339AA_AS	SAL_IA8339AA_AS.scaffold.fasta	1999	Human	Europe	Typhimurium	19
Enterobase	SAL_IA8340AA_AS	SAL_IA8340AA_AS.scaffold.fasta	2014	Human	Europe	I 1,4,[5],12:i:-	34
Enterobase	SAL_IA8341AA_AS	SAL_IA8341AA_AS.scaffold.fasta	1992	Human	Europe	Typhimurium	19
Enterobase	SAL_IA8342AA_AS	SAL_IA8342AA_AS.scaffold.fasta	1997	Human	Europe	Typhimurium	19
Enterobase	SAL_IA8343AA_AS	SAL_IA8343AA_AS.scaffold.fasta	1995	Human	Europe	Typhimurium	19
Enterobase	SAL_IA8345AA_AS	SAL_IA8345AA_AS.scaffold.fasta	1992	Human	Europe	Typhimurium	19
Enterobase	SAL_IA8346AA_AS	SAL_IA8346AA_AS.scaffold.fasta	1998	Human	Europe	Typhimurium	19
Enterobase	SAL_IA8347AA_AS	SAL_IA8347AA_AS.scaffold.fasta	2010	Livestock	Europe	Typhimurium	19
Enterobase	SAL_EA6709AA_AS	SAL_EA6709AA_AS.scaffold.fasta	2014	Human	Europe	Typhimurium	19
Enterobase	SAL_IA8348AA_AS	SAL_IA8348AA_AS.scaffold.fasta	2009	Livestock	Europe	Typhimurium	19
Enterobase	SAL_IA8349AA_AS	SAL_IA8349AA_AS.scaffold.fasta	2009	Livestock	Europe	Typhimurium	19
Enterobase	SAL_IA8350AA_AS	SAL_IA8350AA_AS.scaffold.fasta	2008	Livestock	Europe	Typhimurium	19
Enterobase	SAL_IA8351AA_AS	SAL_IA8351AA_AS.scaffold.fasta	2008	Wild Animal	Europe	Typhimurium	19
Enterobase	SAL_IA8353AA_AS	SAL_IA8353AA_AS.scaffold.fasta	2008	Livestock	Europe	Typhimurium	19
Enterobase	SAL_IA8354AA_AS	SAL_IA8354AA_AS.scaffold.fasta	2007	Livestock	Europe	Typhimurium	19
Enterobase	SAL_IA8355AA_AS	SAL_IA8355AA_AS.scaffold.fasta	2006	Livestock	Europe	Typhimurium	19
Enterobase	SAL_IA8356AA_AS	SAL_IA8356AA_AS.scaffold.fasta	2006	Livestock	Europe	Typhimurium	19
Enterobase	SAL_IA8357AA_AS	SAL_IA8357AA_AS.scaffold.fasta	2005	Livestock	Europe	Typhimurium	19
Enterobase	SAL_IA8358AA_AS	SAL_IA8358AA_AS.scaffold.fasta	2014	Human	Europe	I 1,4,[5],12:i:-	34
Enterobase	SAL_IA8359AA_AS	SAL_IA8359AA_AS.scaffold.fasta	2005	Livestock	Europe	Typhimurium	19
Enterobase	SAL_IA8361AA_AS	SAL_IA8361AA_AS.scaffold.fasta	2005	Livestock	Europe	Typhimurium	19
Enterobase	SAL_IA8362AA_AS	SAL_IA8362AA_AS.scaffold.fasta	2011	Human	Europe	Typhimurium	19
Enterobase	SAL_IA8363AA_AS	SAL_IA8363AA_AS.scaffold.fasta	2010	Human	Europe	Typhimurium	19
Enterobase	SAL_IA8364AA_AS	SAL_IA8364AA_AS.scaffold.fasta	2009	Human	Europe	Typhimurium	19
Enterobase	SAL_IA8365AA_AS	SAL_IA8365AA_AS.scaffold.fasta	2009	Human	Europe	Typhimurium	19
Enterobase	SAL_IA8366AA_AS	SAL_IA8366AA_AS.scaffold.fasta	2008	Human	Europe	Typhimurium	19
Enterobase	SAL_IA8367AA_AS	SAL_IA8367AA_AS.scaffold.fasta	2008	Human	Europe	Typhimurium	19
Enterobase	SAL_BA6007AA_AS	SAL_BA6007AA_AS.scaffold.fasta	2014	Human	Europe	I 1,4,[5],12:i:-	34
Enterobase	SAL_IA8368AA_AS	SAL_IA8368AA_AS.scaffold.fasta	2007	Human	Europe	Typhimurium	19
Enterobase	SAL_IA8369AA_AS	SAL_IA8369AA_AS.scaffold.fasta	2005	Human	Europe	Typhimurium	19
Enterobase	SAL_IA8370AA_AS	SAL_IA8370AA_AS.scaffold.fasta	2014	Human	Europe	Typhimurium	36
Enterobase	SAL_IA8375AA_AS	SAL_IA8375AA_AS.scaffold.fasta	2015	Human	Europe	Typhimurium	19
Enterobase	SAL_IA8378AA_AS	SAL_IA8378AA_AS.scaffold.fasta	2014	Human	Europe	I 1,4,[5],12:i:-	34
Enterobase	SAL_EA6748AA_AS	SAL_EA6748AA_AS.scaffold.fasta	2014	Human	Europe	Typhimurium	36
Enterobase	SAL_EA6753AA_AS	SAL_EA6753AA_AS.scaffold.fasta	2014	Human	Europe	I 1,4,[5],12:i:-	34
Enterobase	SAL_IA8380AA_AS	SAL_IA8380AA_AS.scaffold.fasta	2014	Human	Europe	I 1,4,[5],12:i:-	34
Enterobase	SAL_IA8382AA_AS	SAL_IA8382AA_AS.scaffold.fasta	2014	Human	Europe	Typhimurium	19
Enterobase	SAL_IA8383AA_AS	SAL_IA8383AA_AS.scaffold.fasta	2014	Human	Europe	I 1,4,[5],12:i:-	34
Enterobase	SAL_IA8384AA_AS	SAL_IA8384AA_AS.scaffold.fasta	2014	Human	Europe	Typhimurium	19
Enterobase	SAL_EA6798AA_AS	SAL_EA6798AA_AS.scaffold.fasta	2014	Human	Europe	Typhimurium	19
Enterobase	SAL_IA8386AA_AS	SAL_IA8386AA_AS.scaffold.fasta	2015	Human	Europe	I 1,4,[5],12:i:-	34
Enterobase	SAL_IA8389AA_AS	SAL_IA8389AA_AS.scaffold.fasta	2014	Human	Europe	I 1,4,[5],12:i:-	34
Enterobase	SAL_IA8390AA_AS	SAL_IA8390AA_AS.scaffold.fasta	2014	Human	Europe	I 1,4,[5],12:i:-	34
Enterobase	SAL_IA8392AA_AS	SAL_IA8392AA_AS.scaffold.fasta	2014	Human	Europe	Typhimurium	19
Enterobase	SAL_IA8393AA_AS	SAL_IA8393AA_AS.scaffold.fasta	2003	Human	Africa	Typhimurium	313
Enterobase	SAL_IA8394AA_AS	SAL_IA8394AA_AS.scaffold.fasta	2002	Human	Africa	Typhimurium	313
Enterobase	SAL_IA8397AA_AS	SAL_IA8397AA_AS.scaffold.fasta	2002	Human	Africa	Typhimurium	313
Enterobase	SAL_JA6880AA_AS	SAL_JA6880AA_AS.scaffold.fasta	2005	Human	Africa	Typhimurium	313
Enterobase	SAL_IA8408AA_AS	SAL_IA8408AA_AS.scaffold.fasta	2014	Human	Europe	I 1,4,[5],12:i:-	34
Enterobase	SAL_IA8409AA_AS	SAL_IA8409AA_AS.scaffold.fasta	2002	Human	Africa	Typhimurium	313
Enterobase	SAL_IA8413AA_AS	SAL_IA8413AA_AS.scaffold.fasta	2002	Human	Africa	Typhimurium	313
Enterobase	SAL_IA8414AA_AS	SAL_IA8414AA_AS.scaffold.fasta	2015	Human	Europe	I 1,4,[5],12:i:-	34
Enterobase	SAL_IA8415AA_AS	SAL_IA8415AA_AS.scaffold.fasta	2014	ND	Europe	I 1,4,[5],12:i:-	34
Enterobase	SAL_IA8416AA_AS	SAL_IA8416AA_AS.scaffold.fasta	2014	Human	Europe	Typhimurium	19
Enterobase	SAL_IA8417AA_AS	SAL_IA8417AA_AS.scaffold.fasta	2014	Food	Europe	Typhimurium	34
Enterobase	SAL_IA8418AA_AS	SAL_IA8418AA_AS.scaffold.fasta	2015	Human	Europe	Typhimurium	19
Enterobase	SAL_IA8421AA_AS	SAL_IA8421AA_AS.scaffold.fasta	2014	Human	Europe	Typhimurium	34
Enterobase	SAL_IA8422AA_AS	SAL_IA8422AA_AS.scaffold.fasta	2014	Human	Europe	Typhimurium	34
Enterobase	SAL_IA8423AA_AS	SAL_IA8423AA_AS.scaffold.fasta	2014	Human	Europe	Typhimurium	36
Enterobase	SAL_IA8424AA_AS	SAL_IA8424AA_AS.scaffold.fasta	2014	Human	Europe	Typhimurium	19
Enterobase	SAL_IA8425AA_AS	SAL_IA8425AA_AS.scaffold.fasta	2014	Human	Europe	I 1,4,[5],12:i:-	34
Enterobase	SAL_JA7776AA_AS	SAL_JA7776AA_AS.scaffold.fasta	2014	Human	Europe	Typhimurium	36
Enterobase	SAL_IA8427AA_AS	SAL_IA8427AA_AS.scaffold.fasta	2015	Human	Europe	I 1,4,[5],12:i:-	34
Enterobase	SAL_IA8429AA_AS	SAL_IA8429AA_AS.scaffold.fasta	2014	Human	Europe	Typhimurium	568
Enterobase	SAL_IA8430AA_AS	SAL_IA8430AA_AS.scaffold.fasta	2014	Human	Europe	Typhimurium	34
Enterobase	SAL_IA8431AA_AS	SAL_IA8431AA_AS.scaffold.fasta	2015	Human	Europe	I 1,4,[5],12:i:-	34
Enterobase	SAL_IA8432AA_AS	SAL_IA8432AA_AS.scaffold.fasta	2014	Human	Europe	Typhimurium	36
Enterobase	SAL_IA8433AA_AS	SAL_IA8433AA_AS.scaffold.fasta	2015	Human	Europe	Typhimurium	19
Enterobase	SAL_IA8435AA_AS	SAL_IA8435AA_AS.scaffold.fasta	2014	Human	Europe	Typhimurium	19
Enterobase	SAL_IA8436AA_AS	SAL_IA8436AA_AS.scaffold.fasta	2014	Human	Europe	I 1,4,[5],12:i:-	34
Enterobase	SAL_IA8437AA_AS	SAL_IA8437AA_AS.scaffold.fasta	2015	Human	Europe	Typhimurium	34
Enterobase	SAL_EA6921AA_AS	SAL_EA6921AA_AS.scaffold.fasta	2014	ND	Europe	Typhimurium	19
Enterobase	SAL_EA6933AA_AS	SAL_EA6933AA_AS.scaffold.fasta	2014	Human	Europe	Typhimurium	36
Enterobase	SAL_IA8446AA_AS	SAL_IA8446AA_AS.scaffold.fasta	2014	Human	Europe	I 1,4,[5],12:i:-	34
Enterobase	SAL_IA8448AA_AS	SAL_IA8448AA_AS.scaffold.fasta	2014	Human	Europe	Typhimurium	19
Enterobase	SAL_IA8450AA_AS	SAL_IA8450AA_AS.scaffold.fasta	2014	Human	Europe	I 1,4,[5],12:i:-	34
Enterobase	SAL_IA8451AA_AS	SAL_IA8451AA_AS.scaffold.fasta	2014	Human	Europe	Typhimurium	19
Enterobase	SAL_EA6959AA_AS	SAL_EA6959AA_AS.scaffold.fasta	2014	Human	Europe	Typhimurium	19
Enterobase	SAL_IA8453AA_AS	SAL_IA8453AA_AS.scaffold.fasta	2015	Human	Europe	I 1,4,[5],12:i:-	34
Enterobase	SAL_IA8457AA_AS	SAL_IA8457AA_AS.scaffold.fasta	2014	Human	Europe	Typhimurium	213
Enterobase	SAL_IA8459AA_AS	SAL_IA8459AA_AS.scaffold.fasta	2014	Human	Europe	Typhimurium	-93
Enterobase	SAL_IA8460AA_AS	SAL_IA8460AA_AS.scaffold.fasta	2014	Human	Europe	I 1,4,[5],12:i:-	34
Enterobase	SAL_IA8462AA_AS	SAL_IA8462AA_AS.scaffold.fasta	2014	Human	Europe	I 1,4,[5],12:i:-	34
Enterobase	SAL_IA8463AA_AS	SAL_IA8463AA_AS.scaffold.fasta	2015	Food	Europe	I 1,4,[5],12:i:-	34
Enterobase	SAL_IA8464AA_AS	SAL_IA8464AA_AS.scaffold.fasta	2014	Human	Europe	I 1,4,[5],12:i:-	19
Enterobase	SAL_IA8465AA_AS	SAL_IA8465AA_AS.scaffold.fasta	2014	Human	Europe	I 1,4,[5],12:i:-	34
Enterobase	SAL_EA6993AA_AS	SAL_EA6993AA_AS.scaffold.fasta	2014	Human	Europe	I 1,4,[5],12:i:-	34
Enterobase	SAL_IA8468AA_AS	SAL_IA8468AA_AS.scaffold.fasta	2014	Human	Europe	I 1,4,[5],12:i:-	34
Enterobase	SAL_IA8469AA_AS	SAL_IA8469AA_AS.scaffold.fasta	2015	Human	Europe	Typhimurium	19
Enterobase	SAL_IA8470AA_AS	SAL_IA8470AA_AS.scaffold.fasta	2014	Human	Europe	I 1,4,[5],12:i:-	34
Enterobase	SAL_IA8472AA_AS	SAL_IA8472AA_AS.scaffold.fasta	2014	Human	Europe	Typhimurium	19
Enterobase	SAL_IA8474AA_AS	SAL_IA8474AA_AS.scaffold.fasta	2014	Human	Europe	I 1,4,[5],12:i:-	34
Enterobase	SAL_IA8475AA_AS	SAL_IA8475AA_AS.scaffold.fasta	2014	Human	Europe	Typhimurium	19
Enterobase	SAL_IA8478AA_AS	SAL_IA8478AA_AS.scaffold.fasta	2014	Human	Europe	I 1,4,[5],12:i:-	34
Enterobase	SAL_IA8479AA_AS	SAL_IA8479AA_AS.scaffold.fasta	2014	Human	Europe	I 1,4,[5],12:i:-	34
Enterobase	SAL_IA8482AA_AS	SAL_IA8482AA_AS.scaffold.fasta	2015	Human	Europe	I 1,4,[5],12:i:-	34
Enterobase	SAL_IA8485AA_AS	SAL_IA8485AA_AS.scaffold.fasta	2015	Human	Europe	I 1,4,[5],12:i:-	34
Enterobase	SAL_IA8486AA_AS	SAL_IA8486AA_AS.scaffold.fasta	2014	Human	Europe	Typhimurium	19
Enterobase	SAL_IA8488AA_AS	SAL_IA8488AA_AS.scaffold.fasta	2014	Human	Europe	Typhimurium	19
Enterobase	SAL_IA8489AA_AS	SAL_IA8489AA_AS.scaffold.fasta	2014	Human	Europe	I 1,4,[5],12:i:-	34
Enterobase	SAL_IA8490AA_AS	SAL_IA8490AA_AS.scaffold.fasta	2014	Human	Europe	Typhimurium	19
Enterobase	SAL_IA8492AA_AS	SAL_IA8492AA_AS.scaffold.fasta	2014	Human	Europe	I 1,4,[5],12:i:-	34
Enterobase	SAL_IA8494AA_AS	SAL_IA8494AA_AS.scaffold.fasta	2014	Human	Europe	Typhimurium	34
Enterobase	SAL_IA8497AA_AS	SAL_IA8497AA_AS.scaffold.fasta	2015	Human	Europe	Typhimurium	36
Enterobase	SAL_IA8498AA_AS	SAL_IA8498AA_AS.scaffold.fasta	2015	Human	Europe	Typhimurium	19
Enterobase	SAL_IA8501AA_AS	SAL_IA8501AA_AS.scaffold.fasta	2014	Human	Europe	I 1,4,[5],12:i:-	34
Enterobase	SAL_IA8502AA_AS	SAL_IA8502AA_AS.scaffold.fasta	2014	Human	Europe	I 1,4,[5],12:i:-	34
Enterobase	SAL_IA8504AA_AS	SAL_IA8504AA_AS.scaffold.fasta	2014	Human	Europe	Typhimurium	19
Enterobase	SAL_IA8506AA_AS	SAL_IA8506AA_AS.scaffold.fasta	2014	Human	Europe	I 1,4,[5],12:i:-	34
Enterobase	SAL_IA8508AA_AS	SAL_IA8508AA_AS.scaffold.fasta	2014	Human	Europe	I 1,4,[5],12:i:-	34
Enterobase	SAL_IA8509AA_AS	SAL_IA8509AA_AS.scaffold.fasta	2014	Human	Europe	I 1,4,[5],12:i:-	34
Enterobase	SAL_IA8510AA_AS	SAL_IA8510AA_AS.scaffold.fasta	2014	Human	Europe	I 1,4,[5],12:i:-	34
Enterobase	SAL_IA8511AA_AS	SAL_IA8511AA_AS.scaffold.fasta	2014	Human	Europe	I 1,4,[5],12:i:-	34
Enterobase	SAL_IA8512AA_AS	SAL_IA8512AA_AS.scaffold.fasta	2014	Human	Europe	Typhimurium	19
Enterobase	SAL_IA8515AA_AS	SAL_IA8515AA_AS.scaffold.fasta	2014	Human	Europe	Typhimurium	313
Enterobase	SAL_IA8518AA_AS	SAL_IA8518AA_AS.scaffold.fasta	2015	Human	Europe	I 1,4,[5],12:i:-	34
Enterobase	SAL_IA8519AA_AS	SAL_IA8519AA_AS.scaffold.fasta	2014	Human	Europe	Typhimurium	19
Enterobase	SAL_IA8521AA_AS	SAL_IA8521AA_AS.scaffold.fasta	2014	Human	Europe	I 1,4,[5],12:i:-	34
Enterobase	SAL_IA8522AA_AS	SAL_IA8522AA_AS.scaffold.fasta	2014	Human	Europe	Typhimurium	19
Enterobase	SAL_IA8523AA_AS	SAL_IA8523AA_AS.scaffold.fasta	2014	Human	Europe	I 1,4,[5],12:i:-	34
Enterobase	SAL_IA8526AA_AS	SAL_IA8526AA_AS.scaffold.fasta	2014	Human	Europe	I 1,4,[5],12:i:-	34
Enterobase	SAL_IA8528AA_AS	SAL_IA8528AA_AS.scaffold.fasta	2014	Human	Europe	I 1,4,[5],12:i:-	34
Enterobase	SAL_IA8530AA_AS	SAL_IA8530AA_AS.scaffold.fasta	2014	Human	Europe	I 1,4,[5],12:i:-	34
Enterobase	SAL_IA8531AA_AS	SAL_IA8531AA_AS.scaffold.fasta	2014	Human	Europe	Typhimurium	34
Enterobase	SAL_IA8532AA_AS	SAL_IA8532AA_AS.scaffold.fasta	2014	Human	Europe	I 1,4,[5],12:i:-	34
Enterobase	SAL_BA2720AA_AS	SAL_BA2720AA_AS.scaffold.fasta	2014	Human	Europe	Typhimurium	19
Enterobase	SAL_IA8533AA_AS	SAL_IA8533AA_AS.scaffold.fasta	2015	Human	Europe	Typhimurium	19
Enterobase	SAL_EA7058AA_AS	SAL_EA7058AA_AS.scaffold.fasta	2014	Human	Europe	I 1,4,[5],12:i:-	34
Enterobase	SAL_IA8534AA_AS	SAL_IA8534AA_AS.scaffold.fasta	2014	Wild Animal	Europe	Typhimurium	568
Enterobase	SAL_IA8535AA_AS	SAL_IA8535AA_AS.scaffold.fasta	2015	Human	Europe	Typhimurium	19
Enterobase	SAL_IA8537AA_AS	SAL_IA8537AA_AS.scaffold.fasta	2015	Human	Europe	Typhimurium	313
Enterobase	SAL_IA8538AA_AS	SAL_IA8538AA_AS.scaffold.fasta	2014	Human	Europe	Typhimurium	2110
Enterobase	SAL_IA8539AA_AS	SAL_IA8539AA_AS.scaffold.fasta	2014	Human	Europe	I 1,4,[5],12:i:-	34
Enterobase	SAL_IA8540AA_AS	SAL_IA8540AA_AS.scaffold.fasta	2014	Human	Europe	Typhimurium	19
Enterobase	SAL_IA8541AA_AS	SAL_IA8541AA_AS.scaffold.fasta	2014	ND	Europe	Typhimurium	19
Enterobase	SAL_IA8543AA_AS	SAL_IA8543AA_AS.scaffold.fasta	2015	Human	Europe	I 1,4,[5],12:i:-	34
Enterobase	SAL_IA8544AA_AS	SAL_IA8544AA_AS.scaffold.fasta	2014	Human	Europe	Typhimurium	36
Enterobase	SAL_IA8546AA_AS	SAL_IA8546AA_AS.scaffold.fasta	2015	Human	Europe	Typhimurium	19
Enterobase	SAL_IA8547AA_AS	SAL_IA8547AA_AS.scaffold.fasta	2015	Food	Europe	Typhimurium	313
Enterobase	SAL_IA8550AA_AS	SAL_IA8550AA_AS.scaffold.fasta	2014	Human	Europe	I 1,4,[5],12:i:-	34
Enterobase	SAL_IA8551AA_AS	SAL_IA8551AA_AS.scaffold.fasta	2014	Human	Europe	I 1,4,[5],12:i:-	34
Enterobase	SAL_IA8552AA_AS	SAL_IA8552AA_AS.scaffold.fasta	2014	Human	Europe	I 1,4,[5],12:i:-	34
Enterobase	SAL_EA7088AA_AS	SAL_EA7088AA_AS.scaffold.fasta	2014	Human	Europe	Typhimurium	36
Enterobase	SAL_IA8553AA_AS	SAL_IA8553AA_AS.scaffold.fasta	2015	Food	Europe	I 1,4,[5],12:i:-	34
Enterobase	SAL_IA8554AA_AS	SAL_IA8554AA_AS.scaffold.fasta	2014	Human	Europe	I 1,4,[5],12:i:-	34
Enterobase	SAL_IA8555AA_AS	SAL_IA8555AA_AS.scaffold.fasta	2015	Human	Europe	Typhimurium	36
Enterobase	SAL_CA0927AA_AS	SAL_CA0927AA_AS.scaffold.fasta	2014	Human	Europe	I 1,4,[5],12:i:-	34
Enterobase	SAL_IA8556AA_AS	SAL_IA8556AA_AS.scaffold.fasta	2014	Human	Europe	I 1,4,[5],12:i:-	34
Enterobase	SAL_EA7127AA_AS	SAL_EA7127AA_AS.scaffold.fasta	2014	Human	Europe	Typhimurium	36
Enterobase	SAL_EA7129AA_AS	SAL_EA7129AA_AS.scaffold.fasta	2014	Human	Europe	I 1,4,[5],12:i:-	34
Enterobase	SAL_IA8560AA_AS	SAL_IA8560AA_AS.scaffold.fasta	2014	Human	Europe	Typhimurium	2111
Enterobase	SAL_IA8562AA_AS	SAL_IA8562AA_AS.scaffold.fasta	2014	Human	Europe	I 1,4,[5],12:i:-	34
Enterobase	SAL_IA8563AA_AS	SAL_IA8563AA_AS.scaffold.fasta	2014	Human	Europe	Typhimurium	19
Enterobase	SAL_IA8564AA_AS	SAL_IA8564AA_AS.scaffold.fasta	2014	Human	Europe	Typhimurium	213
Enterobase	SAL_IA8565AA_AS	SAL_IA8565AA_AS.scaffold.fasta	2014	Human	Europe	I 1,4,[5],12:i:-	34
Enterobase	SAL_IA8567AA_AS	SAL_IA8567AA_AS.scaffold.fasta	2014	Human	Europe	Typhimurium	19
Enterobase	SAL_IA8570AA_AS	SAL_IA8570AA_AS.scaffold.fasta	2014	Human	Europe	I 1,4,[5],12:i:-	34
Enterobase	SAL_IA8571AA_AS	SAL_IA8571AA_AS.scaffold.fasta	2014	Human	Europe	I 1,4,[5],12:i:-	34
Enterobase	SAL_IA8574AA_AS	SAL_IA8574AA_AS.scaffold.fasta	2014	Human	Europe	Typhimurium	36
Enterobase	SAL_IA8576AA_AS	SAL_IA8576AA_AS.scaffold.fasta	2014	Human	Europe	I 1,4,[5],12:i:-	34
Enterobase	SAL_IA8583AA_AS	SAL_IA8583AA_AS.scaffold.fasta	2015	Human	Europe	I 1,4,[5],12:i:-	34
Enterobase	SAL_IA8585AA_AS	SAL_IA8585AA_AS.scaffold.fasta	2014	Human	Europe	I 1,4,[5],12:i:-	34
Enterobase	SAL_IA8586AA_AS	SAL_IA8586AA_AS.scaffold.fasta	2013	Human	Europe	Typhimurium	19
Enterobase	SAL_IA8587AA_AS	SAL_IA8587AA_AS.scaffold.fasta	2014	Human	Europe	I 1,4,[5],12:i:-	34
Enterobase	SAL_IA8588AA_AS	SAL_IA8588AA_AS.scaffold.fasta	2015	Human	Europe	I 1,4,[5],12:i:-	34
Enterobase	SAL_IA8589AA_AS	SAL_IA8589AA_AS.scaffold.fasta	2014	Human	Europe	I 1,4,[5],12:i:-	34
Enterobase	SAL_IA8591AA_AS	SAL_IA8591AA_AS.scaffold.fasta	2015	Human	Europe	Typhimurium	313
Enterobase	SAL_IA8594AA_AS	SAL_IA8594AA_AS.scaffold.fasta	2014	Wild Animal	Europe	Typhimurium	19
Enterobase	SAL_IA8595AA_AS	SAL_IA8595AA_AS.scaffold.fasta	2014	Human	Europe	I 1,4,[5],12:i:-	34
Enterobase	SAL_IA8597AA_AS	SAL_IA8597AA_AS.scaffold.fasta	2014	Human	Europe	Typhimurium	34
Enterobase	SAL_IA8598AA_AS	SAL_IA8598AA_AS.scaffold.fasta	2015	Human	Europe	Typhimurium	313
Enterobase	SAL_IA8599AA_AS	SAL_IA8599AA_AS.scaffold.fasta	2015	Human	Europe	I 1,4,[5],12:i:-	34
Enterobase	SAL_IA8600AA_AS	SAL_IA8600AA_AS.scaffold.fasta	2014	Human	Europe	Typhimurium	313
Enterobase	SAL_IA8601AA_AS	SAL_IA8601AA_AS.scaffold.fasta	2014	Human	Europe	I 1,4,[5],12:i:-	34
Enterobase	SAL_IA8602AA_AS	SAL_IA8602AA_AS.scaffold.fasta	2014	Human	Europe	Typhimurium	19
Enterobase	SAL_IA8605AA_AS	SAL_IA8605AA_AS.scaffold.fasta	2014	Human	Europe	Typhimurium	19
Enterobase	SAL_IA8606AA_AS	SAL_IA8606AA_AS.scaffold.fasta	2014	Human	Europe	I 1,4,[5],12:i:-	34
Enterobase	SAL_IA8608AA_AS	SAL_IA8608AA_AS.scaffold.fasta	2014	Human	Europe	Typhimurium	19
Enterobase	SAL_IA8610AA_AS	SAL_IA8610AA_AS.scaffold.fasta	2014	Human	Europe	I 1,4,[5],12:i:-	34
Enterobase	SAL_IA8613AA_AS	SAL_IA8613AA_AS.scaffold.fasta	2015	Human	Europe	Typhimurium	36
Enterobase	SAL_IA8615AA_AS	SAL_IA8615AA_AS.scaffold.fasta	2014	Human	Europe	Typhimurium	19
Enterobase	SAL_IA8617AA_AS	SAL_IA8617AA_AS.scaffold.fasta	2014	Human	Europe	Typhimurium	19
Enterobase	SAL_IA8619AA_AS	SAL_IA8619AA_AS.scaffold.fasta	2015	Human	Europe	Typhimurium	36
Enterobase	SAL_IA8626AA_AS	SAL_IA8626AA_AS.scaffold.fasta	2014	Human	Europe	I 1,4,[5],12:i:-	34
Enterobase	SAL_IA8628AA_AS	SAL_IA8628AA_AS.scaffold.fasta	2015	Human	Europe	I 1,4,[5],12:i:-	34
Enterobase	SAL_IA8629AA_AS	SAL_IA8629AA_AS.scaffold.fasta	2014	Human	Europe	Typhimurium	19
Enterobase	SAL_IA8630AA_AS	SAL_IA8630AA_AS.scaffold.fasta	2015	Human	Europe	Typhimurium	313
Enterobase	SAL_IA8631AA_AS	SAL_IA8631AA_AS.scaffold.fasta	2015	Human	Europe	Typhimurium	19
Enterobase	SAL_IA8632AA_AS	SAL_IA8632AA_AS.scaffold.fasta	2014	Human	Europe	Typhimurium	19
Enterobase	SAL_IA8634AA_AS	SAL_IA8634AA_AS.scaffold.fasta	2014	Human	Europe	Typhimurium	19
Enterobase	SAL_IA8636AA_AS	SAL_IA8636AA_AS.scaffold.fasta	2014	Human	Europe	Typhimurium	19
Enterobase	SAL_IA8637AA_AS	SAL_IA8637AA_AS.scaffold.fasta	2014	Human	Europe	I 1,4,[5],12:i:-	34
Enterobase	SAL_IA8639AA_AS	SAL_IA8639AA_AS.scaffold.fasta	2014	Human	Europe	I 1,4,[5],12:i:-	34
Enterobase	SAL_IA8643AA_AS	SAL_IA8643AA_AS.scaffold.fasta	2014	Human	Europe	Typhimurium	34
Enterobase	SAL_IA8644AA_AS	SAL_IA8644AA_AS.scaffold.fasta	2014	Human	Europe	Typhimurium	19
Enterobase	SAL_IA8645AA_AS	SAL_IA8645AA_AS.scaffold.fasta	2014	Human	Europe	Typhimurium	19
Enterobase	SAL_IA8646AA_AS	SAL_IA8646AA_AS.scaffold.fasta	2014	Human	Europe	Typhimurium	313
Enterobase	SAL_IA8647AA_AS	SAL_IA8647AA_AS.scaffold.fasta	2014	Human	Europe	Typhimurium	19
Enterobase	SAL_IA8649AA_AS	SAL_IA8649AA_AS.scaffold.fasta	2014	Human	Europe	Typhimurium	19
Enterobase	SAL_IA8650AA_AS	SAL_IA8650AA_AS.scaffold.fasta	2015	Human	Europe	I 1,4,[5],12:i:-	34
Enterobase	SAL_IA8652AA_AS	SAL_IA8652AA_AS.scaffold.fasta	2014	Human	Europe	Typhimurium	19
Enterobase	SAL_IA8657AA_AS	SAL_IA8657AA_AS.scaffold.fasta	2015	Human	Europe	Typhimurium	19
Enterobase	SAL_IA8659AA_AS	SAL_IA8659AA_AS.scaffold.fasta	2013	Human	Europe	Typhimurium	19
Enterobase	SAL_IA8660AA_AS	SAL_IA8660AA_AS.scaffold.fasta	2014	Human	Europe	Typhimurium	19
Enterobase	SAL_IA8661AA_AS	SAL_IA8661AA_AS.scaffold.fasta	2014	Human	Europe	I 1,4,[5],12:i:-	34
Enterobase	SAL_EA7279AA_AS	SAL_EA7279AA_AS.scaffold.fasta	2014	Human	Europe	Typhimurium	19
Enterobase	SAL_IA8662AA_AS	SAL_IA8662AA_AS.scaffold.fasta	2014	Human	Europe	Typhimurium	36
Enterobase	SAL_IA8666AA_AS	SAL_IA8666AA_AS.scaffold.fasta	2014	Food	Europe	I 1,4,[5],12:i:-	34
Enterobase	SAL_IA8667AA_AS	SAL_IA8667AA_AS.scaffold.fasta	2014	Human	Europe	I 1,4,[5],12:i:-	34
Enterobase	SAL_IA8669AA_AS	SAL_IA8669AA_AS.scaffold.fasta	2014	Human	Europe	I 1,4,[5],12:i:-	34
Enterobase	SAL_IA8670AA_AS	SAL_IA8670AA_AS.scaffold.fasta	2014	Human	Europe	Typhimurium	19
Enterobase	SAL_EA7297AA_AS	SAL_EA7297AA_AS.scaffold.fasta	2014	Human	Europe	Typhimurium	19
Enterobase	SAL_IA8671AA_AS	SAL_IA8671AA_AS.scaffold.fasta	2014	Human	Europe	I 1,4,[5],12:i:-	34
Enterobase	SAL_IA8673AA_AS	SAL_IA8673AA_AS.scaffold.fasta	2014	Human	Europe	I 1,4,[5],12:i:-	34
Enterobase	SAL_IA8674AA_AS	SAL_IA8674AA_AS.scaffold.fasta	2015	Human	Europe	I 1,4,[5],12:i:-	34
Enterobase	SAL_IA8676AA_AS	SAL_IA8676AA_AS.scaffold.fasta	2014	Human	Europe	I 1,4,[5],12:i:-	34
Enterobase	SAL_HC8616AA_AS	SAL_HC8616AA_AS.result.fasta	2014	Food	Europe	Typhimurium	19
Enterobase	SAL_IA8678AA_AS	SAL_IA8678AA_AS.scaffold.fasta	2014	Human	Europe	I 1,4,[5],12:i:-	34
Enterobase	SAL_BA5665AA_AS	SAL_BA5665AA_AS.scaffold.fasta	2014	Human	Europe	I 1,4,[5],12:i:-	34
Enterobase	SAL_IA8681AA_AS	SAL_IA8681AA_AS.scaffold.fasta	2014	Human	Europe	Typhimurium	568
Enterobase	SAL_IA8684AA_AS	SAL_IA8684AA_AS.scaffold.fasta	2014	Human	Europe	Typhimurium	19
Enterobase	SAL_IA8687AA_AS	SAL_IA8687AA_AS.scaffold.fasta	2014	Human	Europe	Typhimurium	19
Enterobase	SAL_BA4384AA_AS	SAL_BA4384AA_AS.scaffold.fasta	2014	Human	Europe	I 1,4,[5],12:i:-	2234
Enterobase	SAL_IA8690AA_AS	SAL_IA8690AA_AS.scaffold.fasta	2014	Human	Europe	Typhimurium	19
Enterobase	SAL_IA8691AA_AS	SAL_IA8691AA_AS.scaffold.fasta	2014	Human	Europe	I 1,4,[5],12:i:-	34
Enterobase	SAL_IA8693AA_AS	SAL_IA8693AA_AS.scaffold.fasta	2015	Human	Europe	I 1,4,[5],12:i:-	34
Enterobase	SAL_IA8694AA_AS	SAL_IA8694AA_AS.scaffold.fasta	2014	Human	Europe	Typhimurium	34
Enterobase	SAL_IA8695AA_AS	SAL_IA8695AA_AS.scaffold.fasta	2014	Human	Europe	Typhimurium	19
Enterobase	SAL_HC8617AA_AS	SAL_HC8617AA_AS.result.fasta	2014	Human	Europe	Typhimurium	19
Enterobase	SAL_IA8697AA_AS	SAL_IA8697AA_AS.scaffold.fasta	2014	Human	Europe	Typhimurium	34
Enterobase	SAL_IA8699AA_AS	SAL_IA8699AA_AS.scaffold.fasta	2014	Human	Europe	Typhimurium	19
Enterobase	SAL_IA8701AA_AS	SAL_IA8701AA_AS.scaffold.fasta	2014	Human	Europe	Typhimurium	36
Enterobase	SAL_IA8702AA_AS	SAL_IA8702AA_AS.scaffold.fasta	2014	Human	Europe	I 1,4,[5],12:i:-	34
Enterobase	SAL_IA8705AA_AS	SAL_IA8705AA_AS.scaffold.fasta	2014	Human	Europe	I 1,4,[5],12:i:-	34
Enterobase	SAL_IA8707AA_AS	SAL_IA8707AA_AS.scaffold.fasta	2014	Human	Europe	I 1,4,[5],12:i:-	34
Enterobase	SAL_IA8708AA_AS	SAL_IA8708AA_AS.scaffold.fasta	2014	Human	Europe	Typhimurium	34
Enterobase	SAL_IA8709AA_AS	SAL_IA8709AA_AS.scaffold.fasta	2014	Human	Europe	Typhimurium	19
Enterobase	SAL_IA8710AA_AS	SAL_IA8710AA_AS.scaffold.fasta	2015	Human	Europe	Typhimurium	36
Enterobase	SAL_IA8714AA_AS	SAL_IA8714AA_AS.scaffold.fasta	2014	Human	Europe	I 1,4,[5],12:i:-	34
Enterobase	SAL_IA8715AA_AS	SAL_IA8715AA_AS.scaffold.fasta	2014	Human	Europe	Typhimurium	36
Enterobase	SAL_IA8716AA_AS	SAL_IA8716AA_AS.scaffold.fasta	2015	Human	Europe	I 1,4,[5],12:i:-	34
Enterobase	SAL_IA8718AA_AS	SAL_IA8718AA_AS.scaffold.fasta	2014	Human	Europe	Typhimurium	19
Enterobase	SAL_IA8719AA_AS	SAL_IA8719AA_AS.scaffold.fasta	2014	Human	Europe	Typhimurium	34
Enterobase	SAL_IA8720AA_AS	SAL_IA8720AA_AS.scaffold.fasta	2014	Human	Europe	I 1,4,[5],12:i:-	34
Enterobase	SAL_IA8722AA_AS	SAL_IA8722AA_AS.scaffold.fasta	2014	Human	Europe	Typhimurium	213
Enterobase	SAL_EA7352AA_AS	SAL_EA7352AA_AS.scaffold.fasta	2014	Human	Europe	Typhimurium	36
Enterobase	SAL_IA8724AA_AS	SAL_IA8724AA_AS.scaffold.fasta	2014	Human	Europe	Typhimurium	19
Enterobase	SAL_IA8728AA_AS	SAL_IA8728AA_AS.scaffold.fasta	2014	Human	Europe	Typhimurium	19
Enterobase	SAL_IA8730AA_AS	SAL_IA8730AA_AS.scaffold.fasta	2014	Human	Europe	Typhimurium	19
Enterobase	SAL_IA8731AA_AS	SAL_IA8731AA_AS.scaffold.fasta	2014	Human	Europe	Typhimurium	36
Enterobase	SAL_EA7369AA_AS	SAL_EA7369AA_AS.scaffold.fasta	2014	Human	Europe	I 1,4,[5],12:i:-	34
Enterobase	SAL_IA8733AA_AS	SAL_IA8733AA_AS.scaffold.fasta	2014	Human	Europe	I 1,4,[5],12:i:-	34
Enterobase	SAL_IA8734AA_AS	SAL_IA8734AA_AS.scaffold.fasta	2014	Human	Europe	Typhimurium	36
Enterobase	SAL_IA8736AA_AS	SAL_IA8736AA_AS.scaffold.fasta	2014	Human	Europe	I 1,4,[5],12:i:-	34
Enterobase	SAL_IA8737AA_AS	SAL_IA8737AA_AS.scaffold.fasta	2014	Human	Europe	Typhimurium	19
Enterobase	SAL_IA8738AA_AS	SAL_IA8738AA_AS.scaffold.fasta	2015	Human	Europe	I 1,4,[5],12:i:-	34
Enterobase	SAL_IA8739AA_AS	SAL_IA8739AA_AS.scaffold.fasta	2015	Human	Europe	I 1,4,[5],12:i:-	34
Enterobase	SAL_IA8740AA_AS	SAL_IA8740AA_AS.scaffold.fasta	2015	Human	Europe	I 1,4,[5],12:i:-	34
Enterobase	SAL_IA8741AA_AS	SAL_IA8741AA_AS.scaffold.fasta	2014	Human	Europe	I 1,4,[5],12:i:-	34
Enterobase	SAL_IA8742AA_AS	SAL_IA8742AA_AS.scaffold.fasta	2015	Human	Europe	I 1,4,[5],12:i:-	34
Enterobase	SAL_IA8743AA_AS	SAL_IA8743AA_AS.scaffold.fasta	2014	Human	Europe	Typhimurium	19
Enterobase	SAL_IA8744AA_AS	SAL_IA8744AA_AS.scaffold.fasta	2014	Human	Europe	Typhimurium	19
Enterobase	SAL_IA8745AA_AS	SAL_IA8745AA_AS.scaffold.fasta	2014	Human	Europe	Typhimurium	19
Enterobase	SAL_IA8746AA_AS	SAL_IA8746AA_AS.scaffold.fasta	2014	Human	Europe	Typhimurium	19
Enterobase	SAL_IA8747AA_AS	SAL_IA8747AA_AS.scaffold.fasta	2014	Human	Europe	I 1,4,[5],12:i:-	34
Enterobase	SAL_IA8748AA_AS	SAL_IA8748AA_AS.scaffold.fasta	2015	Human	Europe	I 1,4,[5],12:i:-	2079
Enterobase	SAL_IA8749AA_AS	SAL_IA8749AA_AS.scaffold.fasta	2014	Food	Europe	Typhimurium	19
Enterobase	SAL_IA8752AA_AS	SAL_IA8752AA_AS.scaffold.fasta	2014	Human	Europe	I 1,4,[5],12:i:-	34
Enterobase	SAL_IA8753AA_AS	SAL_IA8753AA_AS.scaffold.fasta	2015	Human	Europe	Typhimurium	19
Enterobase	SAL_IA8755AA_AS	SAL_IA8755AA_AS.scaffold.fasta	2014	Human	Europe	I 1,4,[5],12:i:-	34
Enterobase	SAL_IA8756AA_AS	SAL_IA8756AA_AS.scaffold.fasta	2015	Human	Europe	Typhimurium	19
Enterobase	SAL_EA7404AA_AS	SAL_EA7404AA_AS.scaffold.fasta	2014	Human	Europe	Typhimurium	19
Enterobase	SAL_IA8757AA_AS	SAL_IA8757AA_AS.scaffold.fasta	2015	Human	Europe	I 1,4,[5],12:i:-	34
Enterobase	SAL_IA8758AA_AS	SAL_IA8758AA_AS.scaffold.fasta	2014	Human	Europe	I 1,4,[5],12:i:-	34
Enterobase	SAL_IA8761AA_AS	SAL_IA8761AA_AS.scaffold.fasta	2014	Human	Europe	Typhimurium	19
Enterobase	SAL_IA8762AA_AS	SAL_IA8762AA_AS.scaffold.fasta	2014	Wild Animal	Europe	Typhimurium	19
Enterobase	SAL_IA8767AA_AS	SAL_IA8767AA_AS.scaffold.fasta	2014	Human	Europe	Typhimurium	313
Enterobase	SAL_IA8771AA_AS	SAL_IA8771AA_AS.scaffold.fasta	2014	Human	Europe	Typhimurium	19
Enterobase	SAL_IA8772AA_AS	SAL_IA8772AA_AS.scaffold.fasta	2015	Human	Europe	Typhimurium	313
Enterobase	SAL_IA8775AA_AS	SAL_IA8775AA_AS.scaffold.fasta	2014	Human	Europe	Typhimurium	36
Enterobase	SAL_IA8776AA_AS	SAL_IA8776AA_AS.scaffold.fasta	2014	Human	Europe	I 1,4,[5],12:i:-	34
Enterobase	SAL_IA8777AA_AS	SAL_IA8777AA_AS.scaffold.fasta	2014	Human	Europe	I 1,4,[5],12:i:-	34
Enterobase	SAL_IA8778AA_AS	SAL_IA8778AA_AS.scaffold.fasta	2014	Human	Europe	Typhimurium	313
Enterobase	SAL_IA8779AA_AS	SAL_IA8779AA_AS.scaffold.fasta	2015	Human	Europe	Typhimurium	19
Enterobase	SAL_IA8780AA_AS	SAL_IA8780AA_AS.scaffold.fasta	2014	Human	Europe	I 1,4,[5],12:i:-	34
Enterobase	SAL_IA8781AA_AS	SAL_IA8781AA_AS.scaffold.fasta	2014	Human	Europe	Typhimurium	34
Enterobase	SAL_EA7428AA_AS	SAL_EA7428AA_AS.scaffold.fasta	2014	Human	Europe	I 1,4,[5],12:i:-	34
Enterobase	SAL_IA8783AA_AS	SAL_IA8783AA_AS.scaffold.fasta	2014	Human	Europe	Typhimurium	19
Enterobase	SAL_IA8784AA_AS	SAL_IA8784AA_AS.scaffold.fasta	2014	ND	Europe	Typhimurium	213
Enterobase	SAL_IA8785AA_AS	SAL_IA8785AA_AS.scaffold.fasta	2014	Human	Europe	Typhimurium	19
Enterobase	SAL_IA8786AA_AS	SAL_IA8786AA_AS.scaffold.fasta	2014	Human	Europe	Typhimurium	19
Enterobase	SAL_IA8788AA_AS	SAL_IA8788AA_AS.scaffold.fasta	2014	Human	Europe	I 1,4,[5],12:i:-	34
Enterobase	SAL_IA8791AA_AS	SAL_IA8791AA_AS.scaffold.fasta	2015	Human	Europe	I 1,4,[5],12:i:-	34
Enterobase	SAL_IA8794AA_AS	SAL_IA8794AA_AS.scaffold.fasta	2015	Human	Europe	Typhimurium	34
Enterobase	SAL_IA8795AA_AS	SAL_IA8795AA_AS.scaffold.fasta	2014	Human	Europe	I 1,4,[5],12:i:-	19
Enterobase	SAL_EA7453AA_AS	SAL_EA7453AA_AS.scaffold.fasta	2014	Human	Europe	I 1,4,[5],12:i:-	34
Enterobase	SAL_IA8803AA_AS	SAL_IA8803AA_AS.scaffold.fasta	2014	Human	Europe	Typhimurium	19
Enterobase	SAL_IA8806AA_AS	SAL_IA8806AA_AS.scaffold.fasta	2014	Human	Europe	I 1,4,[5],12:i:-	34
Enterobase	SAL_IA8808AA_AS	SAL_IA8808AA_AS.scaffold.fasta	2014	Human	Europe	I 1,4,[5],12:i:-	34
Enterobase	SAL_IA8809AA_AS	SAL_IA8809AA_AS.scaffold.fasta	2014	Human	Europe	I 1,4,[5],12:i:-	34
Enterobase	SAL_BA4624AA_AS	SAL_BA4624AA_AS.scaffold.fasta	2014	Human	Europe	Typhimurium	19
Enterobase	SAL_BA5951AA_AS	SAL_BA5951AA_AS.scaffold.fasta	2014	Human	Europe	Typhimurium	19
Enterobase	SAL_IA8814AA_AS	SAL_IA8814AA_AS.scaffold.fasta	2014	Food	Europe	I 1,4,[5],12:i:-	34
Enterobase	SAL_BA5959AA_AS	SAL_BA5959AA_AS.scaffold.fasta	2014	Human	Europe	Typhimurium	34
Enterobase	SAL_JA6558AA_AS	SAL_JA6558AA_AS.scaffold.fasta	2014	Human	Europe	I 1,4,[5],12:i:-	34
Enterobase	SAL_BA5976AA_AS	SAL_BA5976AA_AS.scaffold.fasta	2014	Human	Europe	I 1,4,[5],12:i:-	34
Enterobase	SAL_IA8817AA_AS	SAL_IA8817AA_AS.scaffold.fasta	2014	Food	Europe	I 1,4,[5],12:i:-	34
Enterobase	SAL_IA8819AA_AS	SAL_IA8819AA_AS.scaffold.fasta	2014	Human	Europe	Typhimurium	34
Enterobase	SAL_IA8822AA_AS	SAL_IA8822AA_AS.scaffold.fasta	2014	Human	Europe	I 1,4,[5],12:i:-	34
Enterobase	SAL_EA7475AA_AS	SAL_EA7475AA_AS.scaffold.fasta	2014	Human	Europe	I 1,4,[5],12:i:-	34
Enterobase	SAL_BA5293AA_AS	SAL_BA5293AA_AS.scaffold.fasta	2014	Human	Europe	Typhimurium	19
Enterobase	SAL_BA5968AA_AS	SAL_BA5968AA_AS.scaffold.fasta	2015	Human	Europe	Typhimurium	568
Enterobase	SAL_BA5981AA_AS	SAL_BA5981AA_AS.scaffold.fasta	2014	Human	Europe	I 1,4,[5],12:i:-	34
Enterobase	SAL_BA5986AA_AS	SAL_BA5986AA_AS.scaffold.fasta	2014	Human	Europe	Typhimurium	313
Enterobase	SAL_BA5991AA_AS	SAL_BA5991AA_AS.scaffold.fasta	2015	Human	Europe	Typhimurium	19
Enterobase	SAL_IA8824AA_AS	SAL_IA8824AA_AS.scaffold.fasta	2014	Human	Europe	I 1,4,[5],12:i:-	34
Enterobase	SAL_BA5997AA_AS	SAL_BA5997AA_AS.scaffold.fasta	2014	Human	Europe	I 1,4,[5],12:i:-	34
Enterobase	SAL_IA8825AA_AS	SAL_IA8825AA_AS.scaffold.fasta	2015	Human	Europe	I 1,4,[5],12:i:-	34
Enterobase	SAL_IA8829AA_AS	SAL_IA8829AA_AS.scaffold.fasta	2014	Human	Europe	Typhimurium	19
Enterobase	SAL_BA6003AA_AS	SAL_BA6003AA_AS.scaffold.fasta	2014	Human	Europe	Typhimurium	36
Enterobase	SAL_EA7490AA_AS	SAL_EA7490AA_AS.scaffold.fasta	2014	Human	Europe	I 1,4,[5],12:i:-	34
Enterobase	SAL_IA8830AA_AS	SAL_IA8830AA_AS.scaffold.fasta	2015	Human	Europe	I 1,4,[5],12:i:-	34
Enterobase	SAL_IA8831AA_AS	SAL_IA8831AA_AS.scaffold.fasta	2014	Human	Europe	I 1,4,[5],12:i:-	19
Enterobase	SAL_CA2716AA_AS	SAL_CA2716AA_AS.scaffold.fasta	2014	Human	Europe	I 1,4,[5],12:i:-	34
Enterobase	SAL_IA8833AA_AS	SAL_IA8833AA_AS.scaffold.fasta	2014	Human	Europe	I 1,4,[5],12:i:-	34
Enterobase	SAL_EA7498AA_AS	SAL_EA7498AA_AS.scaffold.fasta	2014	Human	Europe	Typhimurium	19
Enterobase	SAL_IA8834AA_AS	SAL_IA8834AA_AS.scaffold.fasta	2015	Human	Europe	I 1,4,[5],12:i:-	34
Enterobase	SAL_IA8835AA_AS	SAL_IA8835AA_AS.scaffold.fasta	2014	Human	Europe	I 1,4,[5],12:i:-	34
Enterobase	SAL_BA6008AA_AS	SAL_BA6008AA_AS.scaffold.fasta	2014	Human	Europe	I 1,4,[5],12:i:-	34
Enterobase	SAL_IA8840AA_AS	SAL_IA8840AA_AS.scaffold.fasta	2014	Human	Europe	I 1,4,[5],12:i:-	34
Enterobase	SAL_IA8842AA_AS	SAL_IA8842AA_AS.scaffold.fasta	2014	Human	Europe	Typhimurium	19
Enterobase	SAL_IA8843AA_AS	SAL_IA8843AA_AS.scaffold.fasta	2014	Human	Europe	Typhimurium	19
Enterobase	SAL_BA6015AA_AS	SAL_BA6015AA_AS.scaffold.fasta	2014	Human	Europe	I 1,4,[5],12:i:-	34
Enterobase	SAL_BA6020AA_AS	SAL_BA6020AA_AS.scaffold.fasta	2014	Human	Europe	Typhimurium	19
Enterobase	SAL_BA6038AA_AS	SAL_BA6038AA_AS.scaffold.fasta	2014	Human	Europe	Typhimurium	19
Enterobase	SAL_CA0731AA_AS	SAL_CA0731AA_AS.scaffold.fasta	2015	Human	Europe	I 1,4,[5],12:i:-	34
Enterobase	SAL_IA8847AA_AS	SAL_IA8847AA_AS.scaffold.fasta	2014	Human	Europe	I 1,4,[5],12:i:-	34
Enterobase	SAL_BA6030AA_AS	SAL_BA6030AA_AS.scaffold.fasta	2014	Human	Europe	I 1,4,[5],12:i:-	34
Enterobase	SAL_IA8848AA_AS	SAL_IA8848AA_AS.scaffold.fasta	2014	Human	Europe	I 1,4,[5],12:i:-	2078
Enterobase	SAL_IA8850AA_AS	SAL_IA8850AA_AS.scaffold.fasta	2014	Human	Europe	Typhimurium	19
Enterobase	SAL_IA8851AA_AS	SAL_IA8851AA_AS.scaffold.fasta	2007	Livestock	North America	Typhimurium	19
Enterobase	SAL_IA8853AA_AS	SAL_IA8853AA_AS.scaffold.fasta	2014	Human	Europe	Typhimurium	36
Enterobase	SAL_IA8854AA_AS	SAL_IA8854AA_AS.scaffold.fasta	2014	Human	Europe	I 1,4,[5],12:i:-	34
Enterobase	SAL_IA8855AA_AS	SAL_IA8855AA_AS.scaffold.fasta	2014	Human	Europe	Typhimurium	19
Enterobase	SAL_IA8857AA_AS	SAL_IA8857AA_AS.scaffold.fasta	2014	Human	Europe	Typhimurium	19
Enterobase	SAL_IA8860AA_AS	SAL_IA8860AA_AS.scaffold.fasta	2014	Human	Europe	Typhimurium	19
Enterobase	SAL_CA2087AA_AS	SAL_CA2087AA_AS.scaffold.fasta	2014	Human	Europe	Typhimurium	36
Enterobase	SAL_IA8862AA_AS	SAL_IA8862AA_AS.scaffold.fasta	2014	Human	Europe	Typhimurium	19
Enterobase	SAL_IA8863AA_AS	SAL_IA8863AA_AS.scaffold.fasta	2014	Human	Europe	Typhimurium	19
Enterobase	SAL_IA8864AA_AS	SAL_IA8864AA_AS.scaffold.fasta	2014	Human	Europe	Typhimurium	19
Enterobase	SAL_BA6048AA_AS	SAL_BA6048AA_AS.scaffold.fasta	2014	Human	Europe	Typhimurium	19
Enterobase	SAL_BA6056AA_AS	SAL_BA6056AA_AS.scaffold.fasta	2015	Food	Europe	Typhimurium	19
Enterobase	SAL_BA6062AA_AS	SAL_BA6062AA_AS.scaffold.fasta	2014	Human	Europe	Typhimurium	19
Enterobase	SAL_IA8869AA_AS	SAL_IA8869AA_AS.scaffold.fasta	2014	Human	Europe	Typhimurium	19
Enterobase	SAL_BA6070AA_AS	SAL_BA6070AA_AS.scaffold.fasta	2015	Human	Europe	Typhimurium	19
Enterobase	SAL_IA8871AA_AS	SAL_IA8871AA_AS.scaffold.fasta	2014	Human	Europe	Typhimurium	36
Enterobase	SAL_IA8872AA_AS	SAL_IA8872AA_AS.scaffold.fasta	2015	Human	Europe	Typhimurium	19
Enterobase	SAL_IA8874AA_AS	SAL_IA8874AA_AS.scaffold.fasta	2014	Human	Europe	I 1,4,[5],12:i:-	34
Enterobase	SAL_EA1691AA_AS	SAL_EA1691AA_AS.scaffold.fasta	2014	Human	Europe	Typhimurium	36
Enterobase	SAL_IA8875AA_AS	SAL_IA8875AA_AS.scaffold.fasta	2014	Human	Europe	I 1,4,[5],12:i:-	34
Enterobase	SAL_IA8877AA_AS	SAL_IA8877AA_AS.scaffold.fasta	2014	Human	Europe	I 1,4,[5],12:i:-	34
Enterobase	SAL_IA8878AA_AS	SAL_IA8878AA_AS.scaffold.fasta	2014	Human	Europe	Typhimurium	19
Enterobase	SAL_IA8879AA_AS	SAL_IA8879AA_AS.scaffold.fasta	2014	Human	Europe	Typhimurium	19
Enterobase	SAL_IA8880AA_AS	SAL_IA8880AA_AS.scaffold.fasta	2014	Human	Europe	Typhimurium	19
Enterobase	SAL_IA8881AA_AS	SAL_IA8881AA_AS.scaffold.fasta	2015	Human	Europe	Typhimurium	34
Enterobase	SAL_IA8882AA_AS	SAL_IA8882AA_AS.scaffold.fasta	2015	Human	Europe	I 1,4,[5],12:i:-	34
Enterobase	SAL_IA8884AA_AS	SAL_IA8884AA_AS.scaffold.fasta	2014	Human	Europe	I 1,4,[5],12:i:-	34
Enterobase	SAL_IA8887AA_AS	SAL_IA8887AA_AS.scaffold.fasta	2014	Human	Europe	Typhimurium	36
Enterobase	SAL_IA8888AA_AS	SAL_IA8888AA_AS.scaffold.fasta	2014	Human	Europe	I 1,4,[5],12:i:-	34
Enterobase	SAL_EA7574AA_AS	SAL_EA7574AA_AS.scaffold.fasta	2014	Human	Europe	I 1,4,[5],12:i:-	34
Enterobase	SAL_IA8891AA_AS	SAL_IA8891AA_AS.scaffold.fasta	2014	Human	Europe	Typhimurium	19
Enterobase	SAL_IA8893AA_AS	SAL_IA8893AA_AS.scaffold.fasta	2014	Human	Europe	Typhimurium	19
Enterobase	SAL_IA8896AA_AS	SAL_IA8896AA_AS.scaffold.fasta	2015	Human	Europe	Typhimurium	19
Enterobase	SAL_BA5423AA_AS	SAL_BA5423AA_AS.scaffold.fasta	2014	Human	Europe	Typhimurium	19
Enterobase	SAL_IA8901AA_AS	SAL_IA8901AA_AS.scaffold.fasta	2014	Human	Europe	Typhimurium	19
Enterobase	SAL_EA7592AA_AS	SAL_EA7592AA_AS.scaffold.fasta	2015	Human	Europe	I 1,4,[5],12:i:-	34
Enterobase	SAL_IA8903AA_AS	SAL_IA8903AA_AS.scaffold.fasta	2015	Human	Europe	I 1,4,[5],12:i:-	34
Enterobase	SAL_EA7593AA_AS	SAL_EA7593AA_AS.scaffold.fasta	2014	Human	Europe	Typhimurium	36
Enterobase	SAL_IA8904AA_AS	SAL_IA8904AA_AS.scaffold.fasta	2014	Human	Europe	Typhimurium	19
Enterobase	SAL_IA8906AA_AS	SAL_IA8906AA_AS.scaffold.fasta	2014	Human	Europe	Typhimurium	36
Enterobase	SAL_IA8907AA_AS	SAL_IA8907AA_AS.scaffold.fasta	2015	Human	Europe	I 1,4,[5],12:i:-	34
Enterobase	SAL_IA8909AA_AS	SAL_IA8909AA_AS.scaffold.fasta	2015	Food	Europe	I 1,4,[5],12:i:-	34
Enterobase	SAL_IA8911AA_AS	SAL_IA8911AA_AS.scaffold.fasta	2014	Human	Europe	Typhimurium	36
Enterobase	SAL_IA8913AA_AS	SAL_IA8913AA_AS.scaffold.fasta	2014	Human	Europe	I 1,4,[5],12:i:-	34
Enterobase	SAL_EA7598AA_AS	SAL_EA7598AA_AS.scaffold.fasta	2014	Human	Europe	I 1,4,[5],12:i:-	34
Enterobase	SAL_EA7599AA_AS	SAL_EA7599AA_AS.scaffold.fasta	2014	Human	Europe	Typhimurium	36
Enterobase	SAL_IA8914AA_AS	SAL_IA8914AA_AS.scaffold.fasta	2015	Human	Europe	I 1,4,[5],12:i:-	34
Enterobase	SAL_IA8916AA_AS	SAL_IA8916AA_AS.scaffold.fasta	2014	Human	Europe	I 1,4,[5],12:i:-	34
Enterobase	SAL_IA8917AA_AS	SAL_IA8917AA_AS.scaffold.fasta	2014	Human	Europe	Typhimurium	19
Enterobase	SAL_IA8919AA_AS	SAL_IA8919AA_AS.scaffold.fasta	2014	Human	Europe	Typhimurium	2083
Enterobase	SAL_IA8920AA_AS	SAL_IA8920AA_AS.scaffold.fasta	2014	Human	Europe	I 1,4,[5],12:i:-	34
Enterobase	SAL_IA8921AA_AS	SAL_IA8921AA_AS.scaffold.fasta	2014	Human	Europe	Typhimurium	19
Enterobase	SAL_IA8922AA_AS	SAL_IA8922AA_AS.scaffold.fasta	2015	Human	Europe	I 1,4,[5],12:i:-	34
Enterobase	SAL_IA8924AA_AS	SAL_IA8924AA_AS.scaffold.fasta	2014	Human	Europe	I 1,4,[5],12:i:-	34
Enterobase	SAL_IA8927AA_AS	SAL_IA8927AA_AS.scaffold.fasta	2015	Human	Europe	I 1,4,[5],12:i:-	34
Enterobase	SAL_IA8928AA_AS	SAL_IA8928AA_AS.scaffold.fasta	2014	Human	Europe	Typhimurium	34
Enterobase	SAL_IA8929AA_AS	SAL_IA8929AA_AS.scaffold.fasta	2014	Human	Europe	Typhimurium	19
Enterobase	SAL_IA8930AA_AS	SAL_IA8930AA_AS.scaffold.fasta	2015	Human	Europe	Typhimurium	19
Enterobase	SAL_IA8931AA_AS	SAL_IA8931AA_AS.scaffold.fasta	2014	Human	Europe	I 1,4,[5],12:i:-	34
Enterobase	SAL_BA3105AA_AS	SAL_BA3105AA_AS.scaffold.fasta	2014	Human	Europe	Typhimurium	19
Enterobase	SAL_IA8933AA_AS	SAL_IA8933AA_AS.scaffold.fasta	2014	Human	Europe	I 1,4,[5],12:i:-	34
Enterobase	SAL_IA8936AA_AS	SAL_IA8936AA_AS.scaffold.fasta	2015	Human	Europe	I 1,4,[5],12:i:-	34
Enterobase	SAL_IA8937AA_AS	SAL_IA8937AA_AS.scaffold.fasta	2015	Food	Europe	Typhimurium	19
Enterobase	SAL_IA8940AA_AS	SAL_IA8940AA_AS.scaffold.fasta	2014	Human	Europe	I 1,4,[5],12:i:-	34
Enterobase	SAL_EA7625AA_AS	SAL_EA7625AA_AS.scaffold.fasta	2014	Human	Europe	Typhimurium	36
Enterobase	SAL_IA8942AA_AS	SAL_IA8942AA_AS.scaffold.fasta	2014	Human	Europe	Typhimurium	19
Enterobase	SAL_IA8944AA_AS	SAL_IA8944AA_AS.scaffold.fasta	2014	Human	Europe	Typhimurium	36
Enterobase	SAL_IA8945AA_AS	SAL_IA8945AA_AS.scaffold.fasta	2014	Human	Europe	I 1,4,[5],12:i:-	34
Enterobase	SAL_IA8946AA_AS	SAL_IA8946AA_AS.scaffold.fasta	2014	Human	Europe	I 1,4,[5],12:i:-	34
Enterobase	SAL_IA8947AA_AS	SAL_IA8947AA_AS.scaffold.fasta	2014	Human	Europe	I 1,4,[5],12:i:-	34
Enterobase	SAL_IA8949AA_AS	SAL_IA8949AA_AS.scaffold.fasta	2015	Human	Europe	Typhimurium	19
Enterobase	SAL_IA8950AA_AS	SAL_IA8950AA_AS.scaffold.fasta	2014	Human	Europe	Typhimurium	19
Enterobase	SAL_IA8951AA_AS	SAL_IA8951AA_AS.scaffold.fasta	2014	Human	Europe	Typhimurium	19
Enterobase	SAL_IA8952AA_AS	SAL_IA8952AA_AS.scaffold.fasta	2014	Human	Europe	Typhimurium	19
Enterobase	SAL_IA8953AA_AS	SAL_IA8953AA_AS.scaffold.fasta	2014	Food	Europe	I 1,4,[5],12:i:-	34
Enterobase	SAL_IA8956AA_AS	SAL_IA8956AA_AS.scaffold.fasta	2014	Human	Europe	Typhimurium	19
Enterobase	SAL_IA8957AA_AS	SAL_IA8957AA_AS.scaffold.fasta	2014	Human	Europe	Typhimurium	36
Enterobase	SAL_IA8958AA_AS	SAL_IA8958AA_AS.scaffold.fasta	2014	Human	Europe	I 1,4,[5],12:i:-	34
Enterobase	SAL_IA8962AA_AS	SAL_IA8962AA_AS.scaffold.fasta	2015	Human	Europe	I 1,4,[5],12:i:-	34
Enterobase	SAL_IA8963AA_AS	SAL_IA8963AA_AS.scaffold.fasta	2014	Human	Europe	Typhimurium	19
Enterobase	SAL_IA8964AA_AS	SAL_IA8964AA_AS.scaffold.fasta	2014	Human	Europe	Typhimurium	34
Enterobase	SAL_IA8965AA_AS	SAL_IA8965AA_AS.scaffold.fasta	2014	Human	Europe	I 1,4,[5],12:i:-	34
Enterobase	SAL_IA8966AA_AS	SAL_IA8966AA_AS.scaffold.fasta	2014	Human	Europe	I 1,4,[5],12:i:-	34
Enterobase	SAL_IA8967AA_AS	SAL_IA8967AA_AS.scaffold.fasta	2014	Human	Europe	Typhimurium	36
Enterobase	SAL_EA7671AA_AS	SAL_EA7671AA_AS.scaffold.fasta	2014	Human	Europe	Typhimurium	313
Enterobase	SAL_IA8968AA_AS	SAL_IA8968AA_AS.scaffold.fasta	2014	Human	Europe	Typhimurium	19
Enterobase	SAL_IA8969AA_AS	SAL_IA8969AA_AS.scaffold.fasta	2014	Human	Europe	Typhimurium	19
Enterobase	SAL_EA7676AA_AS	SAL_EA7676AA_AS.scaffold.fasta	2014	Human	Europe	Typhimurium	19
Enterobase	SAL_IA8970AA_AS	SAL_IA8970AA_AS.scaffold.fasta	2014	Human	Europe	Typhimurium	19
Enterobase	SAL_IA8971AA_AS	SAL_IA8971AA_AS.scaffold.fasta	2014	Human	Europe	Typhimurium	19
Enterobase	SAL_IA8972AA_AS	SAL_IA8972AA_AS.scaffold.fasta	2015	Human	Europe	Typhimurium	313
Enterobase	SAL_IA8974AA_AS	SAL_IA8974AA_AS.scaffold.fasta	2015	Wild Animal	Europe	Typhimurium	568
Enterobase	SAL_IA8975AA_AS	SAL_IA8975AA_AS.scaffold.fasta	2014	Human	Europe	Typhimurium	19
Enterobase	SAL_IA8976AA_AS	SAL_IA8976AA_AS.scaffold.fasta	2014	Human	Europe	Typhimurium	19
Enterobase	SAL_IA8977AA_AS	SAL_IA8977AA_AS.scaffold.fasta	2014	Human	Europe	I 1,4,[5],12:i:-	34
Enterobase	SAL_EA7688AA_AS	SAL_EA7688AA_AS.scaffold.fasta	2014	Human	Europe	I 1,4,[5],12:i:-	19
Enterobase	SAL_IA8979AA_AS	SAL_IA8979AA_AS.scaffold.fasta	2014	Human	Europe	Typhimurium	19
Enterobase	SAL_IA8980AA_AS	SAL_IA8980AA_AS.scaffold.fasta	2014	Human	Europe	Typhimurium	36
Enterobase	SAL_IA8981AA_AS	SAL_IA8981AA_AS.scaffold.fasta	2015	Human	Europe	Typhimurium	313
Enterobase	SAL_IA8982AA_AS	SAL_IA8982AA_AS.scaffold.fasta	2014	Human	Europe	I 1,4,[5],12:i:-	34
Enterobase	SAL_IA8983AA_AS	SAL_IA8983AA_AS.scaffold.fasta	2014	Human	Europe	I 1,4,[5],12:i:-	34
Enterobase	SAL_IA8984AA_AS	SAL_IA8984AA_AS.scaffold.fasta	2014	ND	Europe	Typhimurium	34
Enterobase	SAL_IA8985AA_AS	SAL_IA8985AA_AS.scaffold.fasta	2014	Human	Europe	I 1,4,[5],12:i:-	34
Enterobase	SAL_IA8986AA_AS	SAL_IA8986AA_AS.scaffold.fasta	2014	Human	Europe	I 1,4,[5],12:i:-	34
Enterobase	SAL_IA8988AA_AS	SAL_IA8988AA_AS.scaffold.fasta	2014	Food	Europe	Typhimurium	34
Enterobase	SAL_EA7710AA_AS	SAL_EA7710AA_AS.scaffold.fasta	2014	Human	Europe	Typhimurium	36
Enterobase	SAL_IA8991AA_AS	SAL_IA8991AA_AS.scaffold.fasta	2014	Human	Europe	Typhimurium	19
Enterobase	SAL_IA8992AA_AS	SAL_IA8992AA_AS.scaffold.fasta	2014	Human	Europe	Typhimurium	19
Enterobase	SAL_IA8993AA_AS	SAL_IA8993AA_AS.scaffold.fasta	2014	Human	Europe	Typhimurium	19
Enterobase	SAL_IA8996AA_AS	SAL_IA8996AA_AS.scaffold.fasta	2015	Human	Europe	I 1,4,[5],12:i:-	34
Enterobase	SAL_IA8997AA_AS	SAL_IA8997AA_AS.scaffold.fasta	2014	Human	Europe	Typhimurium	19
Enterobase	SAL_IA8998AA_AS	SAL_IA8998AA_AS.scaffold.fasta	2014	Human	Europe	I 1,4,[5],12:i:-	34
Enterobase	SAL_IA8999AA_AS	SAL_IA8999AA_AS.scaffold.fasta	2014	Human	Europe	I 1,4,[5],12:i:-	34
Enterobase	SAL_IA9000AA_AS	SAL_IA9000AA_AS.scaffold.fasta	2014	Human	Europe	I 1,4,[5],12:i:-	34
Enterobase	SAL_IA9001AA_AS	SAL_IA9001AA_AS.scaffold.fasta	2014	Human	Europe	I 1,4,[5],12:i:-	34
Enterobase	SAL_IA9002AA_AS	SAL_IA9002AA_AS.scaffold.fasta	2014	Human	Europe	Typhimurium	313
Enterobase	SAL_IA9003AA_AS	SAL_IA9003AA_AS.scaffold.fasta	2014	Human	Europe	Typhimurium	34
Enterobase	SAL_IA9004AA_AS	SAL_IA9004AA_AS.scaffold.fasta	2014	Human	Europe	I 1,4,[5],12:i:-	34
Enterobase	SAL_IA9005AA_AS	SAL_IA9005AA_AS.scaffold.fasta	2014	Human	Europe	I 1,4,[5],12:i:-	34
Enterobase	SAL_IA9006AA_AS	SAL_IA9006AA_AS.scaffold.fasta	2014	Human	Europe	Typhimurium	19
Enterobase	SAL_IA9008AA_AS	SAL_IA9008AA_AS.scaffold.fasta	2014	Human	Europe	Typhimurium	19
Enterobase	SAL_IA9010AA_AS	SAL_IA9010AA_AS.scaffold.fasta	2014	Human	Europe	Typhimurium	36
Enterobase	SAL_IA9013AA_AS	SAL_IA9013AA_AS.scaffold.fasta	2014	Human	Europe	Typhimurium	19
Enterobase	SAL_IA9014AA_AS	SAL_IA9014AA_AS.scaffold.fasta	2014	Human	Europe	Typhimurium	19
Enterobase	SAL_EA7735AA_AS	SAL_EA7735AA_AS.scaffold.fasta	2014	Human	Europe	I 1,4,[5],12:i:-	34
Enterobase	SAL_IA9016AA_AS	SAL_IA9016AA_AS.scaffold.fasta	2014	Human	Europe	Typhimurium	34
Enterobase	SAL_IA9017AA_AS	SAL_IA9017AA_AS.scaffold.fasta	2014	Human	Europe	I 1,4,[5],12:i:-	34
Enterobase	SAL_IA9018AA_AS	SAL_IA9018AA_AS.scaffold.fasta	2015	Human	Europe	Typhimurium	34
Enterobase	SAL_EA7743AA_AS	SAL_EA7743AA_AS.scaffold.fasta	2014	Human	Europe	I 1,4,[5],12:i:-	34
Enterobase	SAL_IA9021AA_AS	SAL_IA9021AA_AS.scaffold.fasta	2014	Human	Europe	Typhimurium	19
Enterobase	SAL_IA9022AA_AS	SAL_IA9022AA_AS.scaffold.fasta	2014	Human	Europe	Typhimurium	19
Enterobase	SAL_IA9024AA_AS	SAL_IA9024AA_AS.scaffold.fasta	2015	Human	Europe	I 1,4,[5],12:i:-	34
Enterobase	SAL_IA9025AA_AS	SAL_IA9025AA_AS.scaffold.fasta	2014	Human	Europe	Typhimurium	19
Enterobase	SAL_IA9026AA_AS	SAL_IA9026AA_AS.scaffold.fasta	2014	Human	Europe	Typhimurium	36
Enterobase	SAL_IA9027AA_AS	SAL_IA9027AA_AS.scaffold.fasta	2014	Human	Europe	Typhimurium	34
Enterobase	SAL_IA9028AA_AS	SAL_IA9028AA_AS.scaffold.fasta	2014	Human	Europe	I 1,4,[5],12:i:-	34
Enterobase	SAL_IA9030AA_AS	SAL_IA9030AA_AS.scaffold.fasta	2014	Human	Europe	Typhimurium	313
Enterobase	SAL_IA9031AA_AS	SAL_IA9031AA_AS.scaffold.fasta	2015	Human	Europe	I 1,4,[5],12:i:-	34
Enterobase	SAL_IA9032AA_AS	SAL_IA9032AA_AS.scaffold.fasta	2014	Human	Europe	I 1,4,[5],12:i:-	34
Enterobase	SAL_IA9033AA_AS	SAL_IA9033AA_AS.scaffold.fasta	2014	Human	Europe	I 1,4,[5],12:i:-	34
Enterobase	SAL_IA9034AA_AS	SAL_IA9034AA_AS.scaffold.fasta	2015	Human	Europe	Typhimurium	19
Enterobase	SAL_IA9035AA_AS	SAL_IA9035AA_AS.scaffold.fasta	2014	Human	Europe	Typhimurium	313
Enterobase	SAL_IA9037AA_AS	SAL_IA9037AA_AS.scaffold.fasta	2015	Human	Europe	Typhimurium	19
Enterobase	SAL_IA9039AA_AS	SAL_IA9039AA_AS.scaffold.fasta	2014	Human	Europe	Typhimurium	19
Enterobase	SAL_EA7760AA_AS	SAL_EA7760AA_AS.scaffold.fasta	2014	Human	Europe	Typhimurium	36
Enterobase	SAL_IA9043AA_AS	SAL_IA9043AA_AS.scaffold.fasta	2014	Human	Europe	Typhimurium	19
Enterobase	SAL_IA9044AA_AS	SAL_IA9044AA_AS.scaffold.fasta	2014	Human	Europe	Typhimurium	36
Enterobase	SAL_IA9045AA_AS	SAL_IA9045AA_AS.scaffold.fasta	2014	Human	Europe	I 1,4,[5],12:i:-	34
Enterobase	SAL_IA9046AA_AS	SAL_IA9046AA_AS.scaffold.fasta	2014	Human	Europe	Typhimurium	19
Enterobase	SAL_IA9047AA_AS	SAL_IA9047AA_AS.scaffold.fasta	2014	Human	Europe	I 1,4,[5],12:i:-	34
Enterobase	SAL_IA9048AA_AS	SAL_IA9048AA_AS.scaffold.fasta	2014	Human	Europe	I 1,4,[5],12:i:-	34
Enterobase	SAL_IA9050AA_AS	SAL_IA9050AA_AS.scaffold.fasta	2014	Human	Europe	Typhimurium	19
Enterobase	SAL_IA9051AA_AS	SAL_IA9051AA_AS.scaffold.fasta	2014	Human	Europe	I 1,4,[5],12:i:-	34
Enterobase	SAL_EA7774AA_AS	SAL_EA7774AA_AS.scaffold.fasta	2014	Human	Europe	I 1,4,[5],12:i:-	34
Enterobase	SAL_IA9052AA_AS	SAL_IA9052AA_AS.scaffold.fasta	2014	Human	Europe	I 1,4,[5],12:i:-	34
Enterobase	SAL_IA9053AA_AS	SAL_IA9053AA_AS.scaffold.fasta	2014	Human	Europe	Typhimurium	34
Enterobase	SAL_IA9056AA_AS	SAL_IA9056AA_AS.scaffold.fasta	2014	Human	Europe	I 1,4,[5],12:i:-	34
Enterobase	SAL_IA9057AA_AS	SAL_IA9057AA_AS.scaffold.fasta	2014	Human	Europe	Typhimurium	36
Enterobase	SAL_EA7787AA_AS	SAL_EA7787AA_AS.scaffold.fasta	2014	Human	Europe	Typhimurium	36
Enterobase	SAL_IA9058AA_AS	SAL_IA9058AA_AS.scaffold.fasta	2014	Human	Europe	I 1,4,[5],12:i:-	34
Enterobase	SAL_IA9059AA_AS	SAL_IA9059AA_AS.scaffold.fasta	2014	Human	Europe	I 1,4,[5],12:i:-	34
Enterobase	SAL_IA9061AA_AS	SAL_IA9061AA_AS.scaffold.fasta	2014	Human	Europe	I 1,4,[5],12:i:-	34
Enterobase	SAL_IA9062AA_AS	SAL_IA9062AA_AS.scaffold.fasta	2014	Human	Europe	I 1,4,[5],12:i:-	34
Enterobase	SAL_IA9063AA_AS	SAL_IA9063AA_AS.scaffold.fasta	2014	Human	Europe	I 1,4,[5],12:i:-	34
Enterobase	SAL_IA9065AA_AS	SAL_IA9065AA_AS.scaffold.fasta	2014	Human	Europe	Typhimurium	19
Enterobase	SAL_IA9068AA_AS	SAL_IA9068AA_AS.scaffold.fasta	2014	Human	Europe	Typhimurium	19
Enterobase	SAL_IA9070AA_AS	SAL_IA9070AA_AS.scaffold.fasta	2014	Human	Europe	Typhimurium	34
Enterobase	SAL_IA9071AA_AS	SAL_IA9071AA_AS.scaffold.fasta	2014	Human	Europe	Typhimurium	36
Enterobase	SAL_IA9073AA_AS	SAL_IA9073AA_AS.scaffold.fasta	2014	Human	Europe	Typhimurium	19
Enterobase	SAL_IA9074AA_AS	SAL_IA9074AA_AS.scaffold.fasta	2014	Human	Europe	Typhimurium	19
Enterobase	SAL_IA9075AA_AS	SAL_IA9075AA_AS.scaffold.fasta	2015	Human	Europe	Typhimurium	19
Enterobase	SAL_IA9077AA_AS	SAL_IA9077AA_AS.scaffold.fasta	2014	Human	Europe	Typhimurium	19
Enterobase	SAL_IA9081AA_AS	SAL_IA9081AA_AS.scaffold.fasta	2014	Human	Europe	Typhimurium	19
Enterobase	SAL_IA9082AA_AS	SAL_IA9082AA_AS.scaffold.fasta	2015	Human	Europe	I 1,4,[5],12:i:-	34
Enterobase	SAL_IA9083AA_AS	SAL_IA9083AA_AS.scaffold.fasta	2014	Human	Europe	I 1,4,[5],12:i:-	34
Enterobase	SAL_IA9084AA_AS	SAL_IA9084AA_AS.scaffold.fasta	2014	Human	Europe	Typhimurium	19
Enterobase	SAL_IA9085AA_AS	SAL_IA9085AA_AS.scaffold.fasta	2014	Human	Europe	Typhimurium	19
Enterobase	SAL_IA9086AA_AS	SAL_IA9086AA_AS.scaffold.fasta	2014	Human	Europe	Typhimurium	19
Enterobase	SAL_IA9087AA_AS	SAL_IA9087AA_AS.scaffold.fasta	2014	ND	Europe	Typhimurium	19
Enterobase	SAL_IA9088AA_AS	SAL_IA9088AA_AS.scaffold.fasta	2014	Human	Europe	I 1,4,[5],12:i:-	34
Enterobase	SAL_IA9091AA_AS	SAL_IA9091AA_AS.scaffold.fasta	2014	Human	Europe	Typhimurium	19
Enterobase	SAL_IA9092AA_AS	SAL_IA9092AA_AS.scaffold.fasta	2014	Human	Europe	Typhimurium	34
Enterobase	SAL_IA9093AA_AS	SAL_IA9093AA_AS.scaffold.fasta	2014	Human	Europe	Typhimurium	34
Enterobase	SAL_IA9096AA_AS	SAL_IA9096AA_AS.scaffold.fasta	2014	Human	Europe	I 1,4,[5],12:i:-	34
Enterobase	SAL_IA9097AA_AS	SAL_IA9097AA_AS.scaffold.fasta	2014	Human	Europe	Typhimurium	19
Enterobase	SAL_IA9098AA_AS	SAL_IA9098AA_AS.scaffold.fasta	2014	Human	Europe	Typhimurium	34
Enterobase	SAL_IA9099AA_AS	SAL_IA9099AA_AS.scaffold.fasta	2015	Human	Europe	I 1,4,[5],12:i:-	34
Enterobase	SAL_IA9100AA_AS	SAL_IA9100AA_AS.scaffold.fasta	2014	Human	Europe	I 1,4,[5],12:i:-	34
Enterobase	SAL_IA9101AA_AS	SAL_IA9101AA_AS.scaffold.fasta	2015	Human	Europe	I 1,4,[5],12:i:-	34
Enterobase	SAL_IA9102AA_AS	SAL_IA9102AA_AS.scaffold.fasta	2014	Human	Europe	Typhimurium	19
Enterobase	SAL_IA9104AA_AS	SAL_IA9104AA_AS.scaffold.fasta	2014	Human	Europe	I 1,4,[5],12:i:-	34
Enterobase	SAL_IA9107AA_AS	SAL_IA9107AA_AS.scaffold.fasta	2014	Human	Europe	Typhimurium	19
Enterobase	SAL_IA9108AA_AS	SAL_IA9108AA_AS.scaffold.fasta	2015	Human	Europe	I 1,4,[5],12:i:-	34
Enterobase	SAL_IA9109AA_AS	SAL_IA9109AA_AS.scaffold.fasta	2015	Human	Europe	I 1,4,[5],12:i:-	34
Enterobase	SAL_IA9110AA_AS	SAL_IA9110AA_AS.scaffold.fasta	2014	Human	Europe	Typhimurium	34
Enterobase	SAL_IA9111AA_AS	SAL_IA9111AA_AS.scaffold.fasta	2014	Human	Europe	Typhimurium	19
Enterobase	SAL_IA9113AA_AS	SAL_IA9113AA_AS.scaffold.fasta	2015	Human	Europe	Typhimurium	19
Enterobase	SAL_IA9114AA_AS	SAL_IA9114AA_AS.scaffold.fasta	2015	Human	Europe	I 1,4,[5],12:i:-	-95
Enterobase	SAL_IA9115AA_AS	SAL_IA9115AA_AS.scaffold.fasta	2014	Human	Europe	Typhimurium	19
Enterobase	SAL_IA9116AA_AS	SAL_IA9116AA_AS.scaffold.fasta	2015	Human	Europe	Typhimurium	19
Enterobase	SAL_IA9117AA_AS	SAL_IA9117AA_AS.scaffold.fasta	2015	Human	Europe	I 1,4,[5],12:i:-	34
Enterobase	SAL_EA7838AA_AS	SAL_EA7838AA_AS.scaffold.fasta	2014	Human	Europe	Typhimurium	19
Enterobase	SAL_IA9118AA_AS	SAL_IA9118AA_AS.scaffold.fasta	2015	Human	Europe	I 1,4,[5],12:i:-	34
Enterobase	SAL_IA9121AA_AS	SAL_IA9121AA_AS.scaffold.fasta	2015	Human	Europe	I 1,4,[5],12:i:-	34
Enterobase	SAL_HC8618AA_AS	SAL_HC8618AA_AS.result.fasta	2014	Human	Europe	Typhimurium	19
Enterobase	SAL_IA9127AA_AS	SAL_IA9127AA_AS.scaffold.fasta	2015	Human	Europe	I 1,4,[5],12:i:-	34
Enterobase	SAL_IA9128AA_AS	SAL_IA9128AA_AS.scaffold.fasta	2014	Human	Europe	I 1,4,[5],12:i:-	34
Enterobase	SAL_IA9133AA_AS	SAL_IA9133AA_AS.scaffold.fasta	2015	Human	Europe	I 1,4,[5],12:i:-	34
Enterobase	SAL_IA9135AA_AS	SAL_IA9135AA_AS.scaffold.fasta	2014	Human	Europe	Typhimurium	313
Enterobase	SAL_IA9136AA_AS	SAL_IA9136AA_AS.scaffold.fasta	2014	Human	Europe	I 1,4,[5],12:i:-	34
Enterobase	SAL_IA9137AA_AS	SAL_IA9137AA_AS.scaffold.fasta	2014	Food	Europe	Typhimurium	19
Enterobase	SAL_IA9138AA_AS	SAL_IA9138AA_AS.scaffold.fasta	2015	Human	Europe	I 1,4,[5],12:i:-	34
Enterobase	SAL_IA9140AA_AS	SAL_IA9140AA_AS.scaffold.fasta	2014	Human	Europe	I 1,4,[5],12:i:-	34
Enterobase	SAL_IA9142AA_AS	SAL_IA9142AA_AS.scaffold.fasta	2014	Human	Europe	Typhimurium	19
Enterobase	SAL_IA9144AA_AS	SAL_IA9144AA_AS.scaffold.fasta	2015	Human	Europe	I 1,4,[5],12:i:-	34
Enterobase	SAL_IA9146AA_AS	SAL_IA9146AA_AS.scaffold.fasta	2014	Human	Europe	Typhimurium	19
Enterobase	SAL_EA7869AA_AS	SAL_EA7869AA_AS.scaffold.fasta	2014	Human	Europe	Typhimurium	19
Enterobase	SAL_IA9147AA_AS	SAL_IA9147AA_AS.scaffold.fasta	2015	Human	Europe	Typhimurium	19
Enterobase	SAL_IA9149AA_AS	SAL_IA9149AA_AS.scaffold.fasta	2015	Human	Europe	Typhimurium	313
Enterobase	SAL_IA9150AA_AS	SAL_IA9150AA_AS.scaffold.fasta	2014	Human	Europe	Typhimurium	19
Enterobase	SAL_IA9151AA_AS	SAL_IA9151AA_AS.scaffold.fasta	2014	Human	Europe	Typhimurium	19
Enterobase	SAL_IA9153AA_AS	SAL_IA9153AA_AS.scaffold.fasta	2014	Human	Europe	Typhimurium	19
Enterobase	SAL_IA9155AA_AS	SAL_IA9155AA_AS.scaffold.fasta	2014	Human	Europe	I 1,4,[5],12:i:-	34
Enterobase	SAL_IA9156AA_AS	SAL_IA9156AA_AS.scaffold.fasta	2014	Human	Europe	I 1,4,[5],12:i:-	34
Enterobase	SAL_IA9160AA_AS	SAL_IA9160AA_AS.scaffold.fasta	2014	Human	Europe	Typhimurium	19
Enterobase	SAL_IA9161AA_AS	SAL_IA9161AA_AS.scaffold.fasta	2014	Human	Europe	I 1,4,[5],12:i:-	34
Enterobase	SAL_IA9162AA_AS	SAL_IA9162AA_AS.scaffold.fasta	2014	Food	Europe	I 1,4,[5],12:i:-	34
Enterobase	SAL_IA9163AA_AS	SAL_IA9163AA_AS.scaffold.fasta	2014	Human	Europe	I 1,4,[5],12:i:-	34
Enterobase	SAL_IA9164AA_AS	SAL_IA9164AA_AS.scaffold.fasta	2014	Human	Europe	Typhimurium	34
Enterobase	SAL_IA9166AA_AS	SAL_IA9166AA_AS.scaffold.fasta	2014	Human	Europe	I 1,4,[5],12:i:-	34
Enterobase	SAL_IA9168AA_AS	SAL_IA9168AA_AS.scaffold.fasta	2014	Human	Europe	I 1,4,[5],12:i:-	34
Enterobase	SAL_IA9169AA_AS	SAL_IA9169AA_AS.scaffold.fasta	2015	Human	Europe	I 1,4,[5],12:i:-	34
Enterobase	SAL_IA9170AA_AS	SAL_IA9170AA_AS.scaffold.fasta	2014	Human	Europe	Typhimurium	34
Enterobase	SAL_EA7903AA_AS	SAL_EA7903AA_AS.scaffold.fasta	2014	Human	Europe	I 1,4,[5],12:i:-	34
Enterobase	SAL_IA9172AA_AS	SAL_IA9172AA_AS.scaffold.fasta	2014	Human	Europe	I 1,4,[5],12:i:-	34
Enterobase	SAL_IA9174AA_AS	SAL_IA9174AA_AS.scaffold.fasta	2014	Human	Europe	I 1,4,[5],12:i:-	34
Enterobase	SAL_IA9177AA_AS	SAL_IA9177AA_AS.scaffold.fasta	2014	Human	Europe	I 1,4,[5],12:i:-	34
Enterobase	SAL_IA9178AA_AS	SAL_IA9178AA_AS.scaffold.fasta	2014	Human	Europe	I 1,4,[5],12:i:-	34
Enterobase	SAL_IA9179AA_AS	SAL_IA9179AA_AS.scaffold.fasta	2014	Human	Europe	Typhimurium	19
Enterobase	SAL_IA9181AA_AS	SAL_IA9181AA_AS.scaffold.fasta	2014	Human	Europe	Typhimurium	19
Enterobase	SAL_IA9182AA_AS	SAL_IA9182AA_AS.scaffold.fasta	2014	Human	Europe	Typhimurium	19
Enterobase	SAL_IA9184AA_AS	SAL_IA9184AA_AS.scaffold.fasta	2014	Human	Europe	I 1,4,[5],12:i:-	34
Enterobase	SAL_IA9187AA_AS	SAL_IA9187AA_AS.scaffold.fasta	2014	Human	Europe	Typhimurium	36
Enterobase	SAL_IA9189AA_AS	SAL_IA9189AA_AS.scaffold.fasta	2014	Human	Europe	Typhimurium	19
Enterobase	SAL_IA9190AA_AS	SAL_IA9190AA_AS.scaffold.fasta	2015	Human	Europe	I 1,4,[5],12:i:-	34
Enterobase	SAL_IA9192AA_AS	SAL_IA9192AA_AS.scaffold.fasta	2014	Human	Europe	I 1,4,[5],12:i:-	34
Enterobase	SAL_EA7937AA_AS	SAL_EA7937AA_AS.scaffold.fasta	2014	Human	Europe	Typhimurium	36
Enterobase	SAL_EA7938AA_AS	SAL_EA7938AA_AS.scaffold.fasta	2014	Human	Europe	Typhimurium	36
Enterobase	SAL_IA9194AA_AS	SAL_IA9194AA_AS.scaffold.fasta	2015	Human	Europe	I 1,4,[5],12:i:-	34
Enterobase	SAL_IA9195AA_AS	SAL_IA9195AA_AS.scaffold.fasta	2014	Human	Europe	I 1,4,[5],12:i:-	34
Enterobase	SAL_IA9199AA_AS	SAL_IA9199AA_AS.scaffold.fasta	2015	Wild Animal	Europe	Typhimurium	568
Enterobase	SAL_IA9200AA_AS	SAL_IA9200AA_AS.scaffold.fasta	2015	Human	Europe	I 1,4,[5],12:i:-	34
Enterobase	SAL_IA9201AA_AS	SAL_IA9201AA_AS.scaffold.fasta	2014	Human	Europe	I 1,4,[5],12:i:-	34
Enterobase	SAL_IA9202AA_AS	SAL_IA9202AA_AS.scaffold.fasta	2014	Human	Europe	I 1,4,[5],12:i:-	34
Enterobase	SAL_IA9203AA_AS	SAL_IA9203AA_AS.scaffold.fasta	2014	Human	Europe	Typhimurium	19
Enterobase	SAL_IA9204AA_AS	SAL_IA9204AA_AS.scaffold.fasta	2014	Human	Europe	Typhimurium	19
Enterobase	SAL_IA9205AA_AS	SAL_IA9205AA_AS.scaffold.fasta	2014	Human	Europe	Typhimurium	19
Enterobase	SAL_IA9206AA_AS	SAL_IA9206AA_AS.scaffold.fasta	2015	Human	Europe	Typhimurium	19
Enterobase	SAL_IA9207AA_AS	SAL_IA9207AA_AS.scaffold.fasta	2014	Human	Europe	Typhimurium	34
Enterobase	SAL_IA9208AA_AS	SAL_IA9208AA_AS.scaffold.fasta	2014	Human	Europe	I 1,4,[5],12:i:-	34
Enterobase	SAL_EA7956AA_AS	SAL_EA7956AA_AS.scaffold.fasta	2014	Human	Europe	I 1,4,[5],12:i:-	34
Enterobase	SAL_IA9212AA_AS	SAL_IA9212AA_AS.scaffold.fasta	2015	Human	Europe	Typhimurium	19
Enterobase	SAL_IA9213AA_AS	SAL_IA9213AA_AS.scaffold.fasta	2014	Human	Europe	I 1,4,[5],12:i:-	34
Enterobase	SAL_IA9215AA_AS	SAL_IA9215AA_AS.scaffold.fasta	2014	Human	Europe	I 1,4,[5],12:i:-	34
Enterobase	SAL_IA9218AA_AS	SAL_IA9218AA_AS.scaffold.fasta	2014	Human	Europe	Typhimurium	19
Enterobase	SAL_IA9219AA_AS	SAL_IA9219AA_AS.scaffold.fasta	2015	Human	Europe	I 1,4,[5],12:i:-	34
Enterobase	SAL_IA9222AA_AS	SAL_IA9222AA_AS.scaffold.fasta	2014	Human	Europe	Typhimurium	19
Enterobase	SAL_IA9223AA_AS	SAL_IA9223AA_AS.scaffold.fasta	2014	Human	Europe	Typhimurium	36
Enterobase	SAL_IA9224AA_AS	SAL_IA9224AA_AS.scaffold.fasta	2014	Human	Europe	I 1,4,[5],12:i:-	34
Enterobase	SAL_IA9227AA_AS	SAL_IA9227AA_AS.scaffold.fasta	2014	Human	Europe	I 1,4,[5],12:i:-	34
Enterobase	SAL_IA9228AA_AS	SAL_IA9228AA_AS.scaffold.fasta	2014	Human	Europe	I 1,4,[5],12:i:-	34
Enterobase	SAL_IA9230AA_AS	SAL_IA9230AA_AS.scaffold.fasta	2014	Human	Europe	Typhimurium	2083
Enterobase	SAL_IA9231AA_AS	SAL_IA9231AA_AS.scaffold.fasta	2014	Human	Europe	Typhimurium	19
Enterobase	SAL_IA9234AA_AS	SAL_IA9234AA_AS.scaffold.fasta	2014	Food	Europe	Typhimurium	19
Enterobase	SAL_IA9235AA_AS	SAL_IA9235AA_AS.scaffold.fasta	2014	Human	Europe	I 1,4,[5],12:i:-	34
Enterobase	SAL_IA9239AA_AS	SAL_IA9239AA_AS.scaffold.fasta	2014	Human	Europe	Typhimurium	213
Enterobase	SAL_IA9241AA_AS	SAL_IA9241AA_AS.scaffold.fasta	2014	Human	Europe	I 1,4,[5],12:i:-	34
Enterobase	SAL_IA9242AA_AS	SAL_IA9242AA_AS.scaffold.fasta	2014	Human	Europe	I 1,4,[5],12:i:-	34
Enterobase	SAL_IA9243AA_AS	SAL_IA9243AA_AS.scaffold.fasta	2014	Human	Europe	Typhimurium	19
Enterobase	SAL_IA9244AA_AS	SAL_IA9244AA_AS.scaffold.fasta	2014	Human	Europe	Typhimurium	313
Enterobase	SAL_IA9245AA_AS	SAL_IA9245AA_AS.scaffold.fasta	2014	Human	Europe	I 1,4,[5],12:i:-	34
Enterobase	SAL_IA9246AA_AS	SAL_IA9246AA_AS.scaffold.fasta	2014	Human	Europe	I 1,4,[5],12:i:-	34
Enterobase	SAL_EA7993AA_AS	SAL_EA7993AA_AS.scaffold.fasta	2014	Human	Europe	Typhimurium	19
Enterobase	SAL_IA9250AA_AS	SAL_IA9250AA_AS.scaffold.fasta	2014	Human	Europe	Typhimurium	34
Enterobase	SAL_IA9253AA_AS	SAL_IA9253AA_AS.scaffold.fasta	2014	Human	Europe	Typhimurium	19
Enterobase	SAL_IA9254AA_AS	SAL_IA9254AA_AS.scaffold.fasta	2015	Human	Europe	I 1,4,[5],12:i:-	34
Enterobase	SAL_IA9256AA_AS	SAL_IA9256AA_AS.scaffold.fasta	2014	Human	Europe	I 1,4,[5],12:i:-	34
Enterobase	SAL_IA9262AA_AS	SAL_IA9262AA_AS.scaffold.fasta	2014	Human	Europe	Typhimurium	19
Enterobase	SAL_IA9263AA_AS	SAL_IA9263AA_AS.scaffold.fasta	2014	Human	Europe	I 1,4,[5],12:i:-	34
Enterobase	SAL_IA9264AA_AS	SAL_IA9264AA_AS.scaffold.fasta	2014	Human	Europe	Typhimurium	323
Enterobase	SAL_IA9265AA_AS	SAL_IA9265AA_AS.scaffold.fasta	2014	Human	Europe	I 1,4,[5],12:i:-	34
Enterobase	SAL_IA9267AA_AS	SAL_IA9267AA_AS.scaffold.fasta	2014	Human	Europe	Typhimurium	19
Enterobase	SAL_IA9268AA_AS	SAL_IA9268AA_AS.scaffold.fasta	2014	Human	Europe	I 1,4,[5],12:i:-	34
Enterobase	SAL_IA9272AA_AS	SAL_IA9272AA_AS.scaffold.fasta	2014	Human	Europe	Typhimurium	19
Enterobase	SAL_IA9273AA_AS	SAL_IA9273AA_AS.scaffold.fasta	2014	Human	Europe	Typhimurium	36
Enterobase	SAL_IA9279AA_AS	SAL_IA9279AA_AS.scaffold.fasta	2014	Human	Europe	Typhimurium	19
Enterobase	SAL_IA9281AA_AS	SAL_IA9281AA_AS.scaffold.fasta	2014	Human	Europe	I 1,4,[5],12:i:-	34
Enterobase	SAL_IA9283AA_AS	SAL_IA9283AA_AS.scaffold.fasta	2014	Human	Europe	Typhimurium	19
Enterobase	SAL_IA9284AA_AS	SAL_IA9284AA_AS.scaffold.fasta	2015	Human	Europe	I 1,4,[5],12:i:-	34
Enterobase	SAL_IA9285AA_AS	SAL_IA9285AA_AS.scaffold.fasta	2014	Human	Europe	Typhimurium	19
Enterobase	SAL_IA9287AA_AS	SAL_IA9287AA_AS.scaffold.fasta	2014	Human	Europe	Typhimurium	19
Enterobase	SAL_IA9288AA_AS	SAL_IA9288AA_AS.scaffold.fasta	2014	Human	Europe	Typhimurium	36
Enterobase	SAL_IA9293AA_AS	SAL_IA9293AA_AS.scaffold.fasta	2015	Human	Europe	I 1,4,[5],12:i:-	34
Enterobase	SAL_EA8042AA_AS	SAL_EA8042AA_AS.scaffold.fasta	2014	Human	Europe	I 1,4,[5],12:i:-	34
Enterobase	SAL_IA9294AA_AS	SAL_IA9294AA_AS.scaffold.fasta	2014	Human	Europe	I 1,4,[5],12:i:-	34
Enterobase	SAL_IA9295AA_AS	SAL_IA9295AA_AS.scaffold.fasta	2014	Human	Europe	I 1,4,[5],12:i:-	34
Enterobase	SAL_IA9296AA_AS	SAL_IA9296AA_AS.scaffold.fasta	2014	Human	Europe	I 1,4,[5],12:i:-	34
Enterobase	SAL_IA9297AA_AS	SAL_IA9297AA_AS.scaffold.fasta	2014	Human	Europe	Typhimurium	19
Enterobase	SAL_IA9298AA_AS	SAL_IA9298AA_AS.scaffold.fasta	2014	Human	Europe	Typhimurium	19
Enterobase	SAL_IA9300AA_AS	SAL_IA9300AA_AS.scaffold.fasta	2014	Human	Europe	Typhimurium	34
Enterobase	SAL_IA9303AA_AS	SAL_IA9303AA_AS.scaffold.fasta	2014	Human	Europe	Typhimurium	36
Enterobase	SAL_IA9304AA_AS	SAL_IA9304AA_AS.scaffold.fasta	2014	Human	Europe	Typhimurium	19
Enterobase	SAL_IA9305AA_AS	SAL_IA9305AA_AS.scaffold.fasta	2015	Human	Europe	I 1,4,[5],12:i:-	34
Enterobase	SAL_IA9307AA_AS	SAL_IA9307AA_AS.scaffold.fasta	2014	ND	Europe	Typhimurium	19
Enterobase	SAL_IA9308AA_AS	SAL_IA9308AA_AS.scaffold.fasta	2014	Human	Europe	I 1,4,[5],12:i:-	34
Enterobase	SAL_IA9309AA_AS	SAL_IA9309AA_AS.scaffold.fasta	2014	Human	Europe	Typhimurium	34
Enterobase	SAL_EA8066AA_AS	SAL_EA8066AA_AS.scaffold.fasta	2014	Human	Europe	Typhimurium	36
Enterobase	SAL_IA9313AA_AS	SAL_IA9313AA_AS.scaffold.fasta	2014	Food	Europe	I 1,4,[5],12:i:-	34
Enterobase	SAL_IA9315AA_AS	SAL_IA9315AA_AS.scaffold.fasta	2014	Human	Europe	I 1,4,[5],12:i:-	34
Enterobase	SAL_IA9316AA_AS	SAL_IA9316AA_AS.scaffold.fasta	2014	Human	Europe	I 1,4,[5],12:i:-	34
Enterobase	SAL_IA9317AA_AS	SAL_IA9317AA_AS.scaffold.fasta	2014	Human	Europe	I 1,4,[5],12:i:-	34
Enterobase	SAL_IA9318AA_AS	SAL_IA9318AA_AS.scaffold.fasta	2014	Human	Europe	I 1,4,[5],12:i:-	34
Enterobase	SAL_IA9319AA_AS	SAL_IA9319AA_AS.scaffold.fasta	2014	Human	Europe	Typhimurium	313
Enterobase	SAL_IA9322AA_AS	SAL_IA9322AA_AS.scaffold.fasta	2014	Human	Europe	Typhimurium	19
Enterobase	SAL_IA9324AA_AS	SAL_IA9324AA_AS.scaffold.fasta	2015	Human	Europe	Typhimurium	36
Enterobase	SAL_IA9325AA_AS	SAL_IA9325AA_AS.scaffold.fasta	2014	Human	Europe	I 1,4,[5],12:i:-	34
Enterobase	SAL_IA9329AA_AS	SAL_IA9329AA_AS.scaffold.fasta	2014	Human	Europe	I 1,4,[5],12:i:-	34
Enterobase	SAL_IA9330AA_AS	SAL_IA9330AA_AS.scaffold.fasta	2014	Human	Europe	I 1,4,[5],12:i:-	34
Enterobase	SAL_IA9331AA_AS	SAL_IA9331AA_AS.scaffold.fasta	2015	Human	Europe	Typhimurium	36
Enterobase	SAL_IA9332AA_AS	SAL_IA9332AA_AS.scaffold.fasta	2014	Human	Europe	Typhimurium	36
Enterobase	SAL_IA9333AA_AS	SAL_IA9333AA_AS.scaffold.fasta	2014	Human	Europe	Typhimurium	19
Enterobase	SAL_IA9334AA_AS	SAL_IA9334AA_AS.scaffold.fasta	2014	Human	Europe	I 1,4,[5],12:i:-	34
Enterobase	SAL_IA9336AA_AS	SAL_IA9336AA_AS.scaffold.fasta	2014	Human	Europe	Typhimurium	19
Enterobase	SAL_IA9337AA_AS	SAL_IA9337AA_AS.scaffold.fasta	2014	Human	Europe	Typhimurium	36
Enterobase	SAL_IA9338AA_AS	SAL_IA9338AA_AS.scaffold.fasta	2014	Human	Europe	Typhimurium	19
Enterobase	SAL_IA9339AA_AS	SAL_IA9339AA_AS.scaffold.fasta	2014	Human	Europe	Typhimurium	19
Enterobase	SAL_IA9340AA_AS	SAL_IA9340AA_AS.scaffold.fasta	2014	Human	Europe	Typhimurium	34
Enterobase	SAL_IA9341AA_AS	SAL_IA9341AA_AS.scaffold.fasta	2014	Human	Europe	Typhimurium	19
Enterobase	SAL_IA9343AA_AS	SAL_IA9343AA_AS.scaffold.fasta	2015	Human	Europe	I 1,4,[5],12:i:-	34
Enterobase	SAL_IA9344AA_AS	SAL_IA9344AA_AS.scaffold.fasta	2014	Human	Europe	Typhimurium	19
Enterobase	SAL_IA9345AA_AS	SAL_IA9345AA_AS.scaffold.fasta	2014	Human	Europe	I 1,4,[5],12:i:-	34
Enterobase	SAL_IA9350AA_AS	SAL_IA9350AA_AS.scaffold.fasta	2015	Human	Europe	Typhimurium	568
Enterobase	SAL_IA9353AA_AS	SAL_IA9353AA_AS.scaffold.fasta	2015	Human	Europe	Typhimurium	19
Enterobase	SAL_IA9354AA_AS	SAL_IA9354AA_AS.scaffold.fasta	2014	Human	Europe	Typhimurium	19
Enterobase	SAL_IA9356AA_AS	SAL_IA9356AA_AS.scaffold.fasta	2014	Human	Europe	Typhimurium	313
Enterobase	SAL_IA9357AA_AS	SAL_IA9357AA_AS.scaffold.fasta	2014	Human	Europe	Typhimurium	19
Enterobase	SAL_IA9360AA_AS	SAL_IA9360AA_AS.scaffold.fasta	2015	Human	Europe	I 1,4,[5],12:i:-	34
Enterobase	SAL_IA9361AA_AS	SAL_IA9361AA_AS.scaffold.fasta	2014	Human	Europe	Typhimurium	19
Enterobase	SAL_IA9363AA_AS	SAL_IA9363AA_AS.scaffold.fasta	2014	Human	Europe	Typhimurium	36
Enterobase	SAL_IA9365AA_AS	SAL_IA9365AA_AS.scaffold.fasta	2014	Human	Europe	Typhimurium	2083
Enterobase	SAL_EA8121AA_AS	SAL_EA8121AA_AS.scaffold.fasta	2014	Human	Europe	Typhimurium	19
Enterobase	SAL_IA9367AA_AS	SAL_IA9367AA_AS.scaffold.fasta	2014	Human	Europe	I 1,4,[5],12:i:-	34
Enterobase	SAL_IA9368AA_AS	SAL_IA9368AA_AS.scaffold.fasta	2015	Human	Europe	Typhimurium	19
Enterobase	SAL_IA9369AA_AS	SAL_IA9369AA_AS.scaffold.fasta	2014	Human	Europe	I 1,4,[5],12:i:-	34
Enterobase	SAL_IA9370AA_AS	SAL_IA9370AA_AS.scaffold.fasta	2014	Human	Europe	I 1,4,[5],12:i:-	34
Enterobase	SAL_IA9372AA_AS	SAL_IA9372AA_AS.scaffold.fasta	2014	Human	Europe	I 1,4,[5],12:i:-	34
Enterobase	SAL_IA9374AA_AS	SAL_IA9374AA_AS.scaffold.fasta	2014	Human	Europe	I 1,4,[5],12:i:-	34
Enterobase	SAL_IA9375AA_AS	SAL_IA9375AA_AS.scaffold.fasta	2015	Human	Europe	Typhimurium	19
Enterobase	SAL_IA9376AA_AS	SAL_IA9376AA_AS.scaffold.fasta	2014	Human	Europe	I 1,4,[5],12:i:-	34
Enterobase	SAL_JA4983AA_AS	SAL_JA4983AA_AS.scaffold.fasta	2014	Human	Europe	I 1,4,[5],12:i:-	34
Enterobase	SAL_JA4298AA_AS	SAL_JA4298AA_AS.scaffold.fasta	2014	Human	Europe	Typhimurium	19
Enterobase	SAL_JA5074AA_AS	SAL_JA5074AA_AS.scaffold.fasta	2015	Food	Europe	Typhimurium	19
Enterobase	SAL_JA5075AA_AS	SAL_JA5075AA_AS.scaffold.fasta	2015	Human	Europe	I 1,4,[5],12:i:-	34
Enterobase	SAL_JA6819AA_AS	SAL_JA6819AA_AS.scaffold.fasta	2014	Human	Europe	Typhimurium	34
Enterobase	SAL_JA6979AA_AS	SAL_JA6979AA_AS.scaffold.fasta	2014	Human	Europe	Typhimurium	19
Enterobase	SAL_JA5076AA_AS	SAL_JA5076AA_AS.scaffold.fasta	2014	Human	Europe	I 1,4,[5],12:i:-	34
Enterobase	SAL_JA5077AA_AS	SAL_JA5077AA_AS.scaffold.fasta	2015	Human	Europe	I 1,4,[5],12:i:-	34
Enterobase	SAL_JA5078AA_AS	SAL_JA5078AA_AS.scaffold.fasta	2014	Human	Europe	Typhimurium	19
Enterobase	SAL_JA5079AA_AS	SAL_JA5079AA_AS.scaffold.fasta	2014	Human	Europe	Typhimurium	36
Enterobase	SAL_JA5080AA_AS	SAL_JA5080AA_AS.scaffold.fasta	2014	Human	Europe	I 1,4,[5],12:i:-	34
Enterobase	SAL_EA8158AA_AS	SAL_EA8158AA_AS.scaffold.fasta	2014	Human	Europe	I 1,4,[5],12:i:-	34
Enterobase	SAL_JA4380AA_AS	SAL_JA4380AA_AS.scaffold.fasta	2014	Human	Europe	I 1,4,[5],12:i:-	34
Enterobase	SAL_JA5081AA_AS	SAL_JA5081AA_AS.scaffold.fasta	2015	Human	Europe	I 1,4,[5],12:i:-	34
Enterobase	SAL_JA5082AA_AS	SAL_JA5082AA_AS.scaffold.fasta	2014	Human	Europe	Typhimurium	19
Enterobase	SAL_JA5083AA_AS	SAL_JA5083AA_AS.scaffold.fasta	2014	Human	Europe	Typhimurium	19
Enterobase	SAL_JA5084AA_AS	SAL_JA5084AA_AS.scaffold.fasta	2014	Human	Europe	Typhimurium	19
Enterobase	SAL_JA6380AA_AS	SAL_JA6380AA_AS.scaffold.fasta	2015	Human	Europe	Typhimurium	19
Enterobase	SAL_JA6737AA_AS	SAL_JA6737AA_AS.scaffold.fasta	2014	Human	Europe	I 1,4,[5],12:i:-	34
Enterobase	SAL_JA4377AA_AS	SAL_JA4377AA_AS.scaffold.fasta	2014	Human	Europe	Typhimurium	19
Enterobase	SAL_JA5085AA_AS	SAL_JA5085AA_AS.scaffold.fasta	2014	Human	Europe	Typhimurium	19
Enterobase	SAL_JA4290AA_AS	SAL_JA4290AA_AS.scaffold.fasta	2014	Human	Europe	Typhimurium	19
Enterobase	SAL_JA4992AA_AS	SAL_JA4992AA_AS.scaffold.fasta	2015	Human	Europe	Typhimurium	-101
Enterobase	SAL_JA4161AA_AS	SAL_JA4161AA_AS.scaffold.fasta	2014	Human	Europe	I 1,4,[5],12:i:-	34
Enterobase	SAL_JA6473AA_AS	SAL_JA6473AA_AS.scaffold.fasta	2014	Human	Europe	I 1,4,[5],12:i:-	34
Enterobase	SAL_JA6429AA_AS	SAL_JA6429AA_AS.scaffold.fasta	2014	Human	Europe	Typhimurium	19
Enterobase	SAL_JA5086AA_AS	SAL_JA5086AA_AS.scaffold.fasta	2014	Human	Europe	Typhimurium	36
Enterobase	SAL_HC8619AA_AS	SAL_HC8619AA_AS.result.fasta	2014	Human	Europe	Typhimurium	19
Enterobase	SAL_JA6724AA_AS	SAL_JA6724AA_AS.scaffold.fasta	2014	Human	Europe	I 1,4,[5],12:i:-	34
Enterobase	SAL_JA4582AA_AS	SAL_JA4582AA_AS.scaffold.fasta	2012	Wild Animal	Europe	Typhimurium	19
Enterobase	SAL_JA5087AA_AS	SAL_JA5087AA_AS.scaffold.fasta	2014	Human	Europe	Typhimurium	36
Enterobase	SAL_JA5088AA_AS	SAL_JA5088AA_AS.scaffold.fasta	2015	Human	Europe	I 1,4,[5],12:i:-	34
Enterobase	SAL_JA5516AA_AS	SAL_JA5516AA_AS.scaffold.fasta	2015	Human	Europe	Typhimurium	19
Enterobase	SAL_JA6575AA_AS	SAL_JA6575AA_AS.scaffold.fasta	2015	Human	Europe	Typhimurium	36
Enterobase	SAL_JA5089AA_AS	SAL_JA5089AA_AS.scaffold.fasta	2012	Human	Europe	Typhimurium	19
Enterobase	SAL_JA5090AA_AS	SAL_JA5090AA_AS.scaffold.fasta	2014	Wild Animal	Europe	I 1,4,[5],12:i:-	34
Enterobase	SAL_JA4479AA_AS	SAL_JA4479AA_AS.scaffold.fasta	2014	Human	Europe	I 1,4,[5],12:i:-	34
Enterobase	SAL_JA5091AA_AS	SAL_JA5091AA_AS.scaffold.fasta	2015	Human	Europe	I 1,4,[5],12:i:-	34
Enterobase	SAL_JA6700AA_AS	SAL_JA6700AA_AS.scaffold.fasta	2012	Human	Europe	Typhimurium	19
Enterobase	SAL_JA4409AA_AS	SAL_JA4409AA_AS.scaffold.fasta	2014	Human	Europe	I 1,4,[5],12:i:-	34
Enterobase	SAL_JA5146AA_AS	SAL_JA5146AA_AS.scaffold.fasta	2014	Human	Europe	Typhimurium	19
Enterobase	SAL_JA5092AA_AS	SAL_JA5092AA_AS.scaffold.fasta	2014	Human	Europe	I 1,4,[5],12:i:-	34
Enterobase	SAL_JA6949AA_AS	SAL_JA6949AA_AS.scaffold.fasta	2015	Human	Europe	Typhimurium	19
Enterobase	SAL_JA4070AA_AS	SAL_JA4070AA_AS.scaffold.fasta	2014	Human	Europe	I 1,4,[5],12:i:-	34
Enterobase	SAL_JA4433AA_AS	SAL_JA4433AA_AS.scaffold.fasta	2014	Human	Europe	I 1,4,[5],12:i:-	34
Enterobase	SAL_JA5093AA_AS	SAL_JA5093AA_AS.scaffold.fasta	2012	Wild Animal	Europe	Typhimurium	19
Enterobase	SAL_JA5094AA_AS	SAL_JA5094AA_AS.scaffold.fasta	2014	Human	Europe	I 1,4,[5],12:i:-	34
Enterobase	SAL_JA6923AA_AS	SAL_JA6923AA_AS.scaffold.fasta	2014	Human	Europe	I 1,4,[5],12:i:-	19
Enterobase	SAL_JA5095AA_AS	SAL_JA5095AA_AS.scaffold.fasta	2015	Human	Europe	Typhimurium	2103
Enterobase	SAL_JA6736AA_AS	SAL_JA6736AA_AS.scaffold.fasta	2014	Human	Europe	I 1,4,[5],12:i:-	34
Enterobase	SAL_JA6938AA_AS	SAL_JA6938AA_AS.scaffold.fasta	2014	Human	Europe	Typhimurium	19
Enterobase	SAL_JA6833AA_AS	SAL_JA6833AA_AS.scaffold.fasta	2014	Human	Europe	I 1,4,[5],12:i:-	34
Enterobase	SAL_JA7040AA_AS	SAL_JA7040AA_AS.scaffold.fasta	2014	Human	Europe	I 1,4,[5],12:i:-	34
Enterobase	SAL_JA6335AA_AS	SAL_JA6335AA_AS.scaffold.fasta	2014	Human	Europe	Typhimurium	19
Enterobase	SAL_JA6671AA_AS	SAL_JA6671AA_AS.scaffold.fasta	2014	Human	Europe	Typhimurium	19
Enterobase	SAL_JA7005AA_AS	SAL_JA7005AA_AS.scaffold.fasta	2015	Human	Europe	Typhimurium	19
Enterobase	SAL_JA6368AA_AS	SAL_JA6368AA_AS.scaffold.fasta	2012	Food	Europe	Typhimurium	19
Enterobase	SAL_JA6834AA_AS	SAL_JA6834AA_AS.scaffold.fasta	2012	Human	Europe	Typhimurium	19
Enterobase	SAL_JA5096AA_AS	SAL_JA5096AA_AS.scaffold.fasta	2015	Human	Europe	I 1,4,[5],12:i:-	34
Enterobase	SAL_JA6842AA_AS	SAL_JA6842AA_AS.scaffold.fasta	2015	Human	Europe	I 1,4,[5],12:i:-	34
Enterobase	SAL_JA6830AA_AS	SAL_JA6830AA_AS.scaffold.fasta	2015	Human	Europe	I 1,4,[5],12:i:-	34
Enterobase	SAL_JA6998AA_AS	SAL_JA6998AA_AS.scaffold.fasta	2014	Human	Europe	I 1,4,[5],12:i:-	34
Enterobase	SAL_JA6801AA_AS	SAL_JA6801AA_AS.scaffold.fasta	2015	Human	Europe	Typhimurium	19
Enterobase	SAL_JA6427AA_AS	SAL_JA6427AA_AS.scaffold.fasta	2012	Wild Animal	Europe	Typhimurium	19
Enterobase	SAL_JA6895AA_AS	SAL_JA6895AA_AS.scaffold.fasta	2014	Human	Europe	I 1,4,[5],12:i:-	34
Enterobase	SAL_EA8237AA_AS	SAL_EA8237AA_AS.scaffold.fasta	2014	Human	Europe	Typhimurium	19
Enterobase	SAL_HC8620AA_AS	SAL_HC8620AA_AS.result.fasta	2014	Food	Europe	Typhimurium	19
Enterobase	SAL_JA4477AA_AS	SAL_JA4477AA_AS.scaffold.fasta	2014	Human	Europe	Typhimurium	323
Enterobase	SAL_EA8241AA_AS	SAL_EA8241AA_AS.scaffold.fasta	2014	Human	Europe	I 1,4,[5],12:i:-	34
Enterobase	SAL_JA5097AA_AS	SAL_JA5097AA_AS.scaffold.fasta	2015	Human	Europe	I 1,4,[5],12:i:-	34
Enterobase	SAL_JA6695AA_AS	SAL_JA6695AA_AS.scaffold.fasta	2014	Human	Europe	Typhimurium	19
Enterobase	SAL_JA5098AA_AS	SAL_JA5098AA_AS.scaffold.fasta	2014	Human	Europe	Typhimurium	34
Enterobase	SAL_JA7167AA_AS	SAL_JA7167AA_AS.scaffold.fasta	2014	Human	Europe	Typhimurium	36
Enterobase	SAL_JA5099AA_AS	SAL_JA5099AA_AS.scaffold.fasta	2013	Food	Europe	I 1,4,[5],12:i:-	34
Enterobase	SAL_JA4048AA_AS	SAL_JA4048AA_AS.scaffold.fasta	2014	Human	Europe	I 1,4,[5],12:i:-	34
Enterobase	SAL_JA5100AA_AS	SAL_JA5100AA_AS.scaffold.fasta	2014	Human	Europe	I 1,4,[5],12:i:-	34
Enterobase	SAL_JA5101AA_AS	SAL_JA5101AA_AS.scaffold.fasta	2014	Human	Europe	Typhimurium	34
Enterobase	SAL_JA4454AA_AS	SAL_JA4454AA_AS.scaffold.fasta	2015	Human	Europe	Typhimurium	19
Enterobase	SAL_JA6984AA_AS	SAL_JA6984AA_AS.scaffold.fasta	2014	Human	Europe	Typhimurium	36
Enterobase	SAL_JA6958AA_AS	SAL_JA6958AA_AS.scaffold.fasta	2014	Human	Europe	Typhimurium	19
Enterobase	SAL_EA8275AA_AS	SAL_EA8275AA_AS.scaffold.fasta	2014	Human	Europe	I 1,4,[5],12:i:-	34
Enterobase	SAL_JA4456AA_AS	SAL_JA4456AA_AS.scaffold.fasta	2014	Human	Europe	Typhimurium	36
Enterobase	SAL_HC8621AA_AS	SAL_HC8621AA_AS.result.fasta	2014	Human	Europe	Typhimurium	19
Enterobase	SAL_JA4459AA_AS	SAL_JA4459AA_AS.scaffold.fasta	2014	Human	Europe	I 1,4,[5],12:i:-	34
Enterobase	SAL_EA8282AA_AS	SAL_EA8282AA_AS.scaffold.fasta	2015	Human	Europe	I 1,4,[5],12:i:-	34
Enterobase	SAL_JA4462AA_AS	SAL_JA4462AA_AS.scaffold.fasta	2015	Human	Europe	Typhimurium	19
Enterobase	SAL_JA7007AA_AS	SAL_JA7007AA_AS.scaffold.fasta	2012	Human	Europe	Typhimurium	19
Enterobase	SAL_JA4466AA_AS	SAL_JA4466AA_AS.scaffold.fasta	2014	Human	Europe	Typhimurium	34
Enterobase	SAL_JA6536AA_AS	SAL_JA6536AA_AS.scaffold.fasta	2015	Human	Europe	I 1,4,[5],12:i:-	34
Enterobase	SAL_JA4472AA_AS	SAL_JA4472AA_AS.scaffold.fasta	2014	Human	Europe	Typhimurium	19
Enterobase	SAL_JA4320AA_AS	SAL_JA4320AA_AS.scaffold.fasta	2014	Human	Europe	Typhimurium	19
Enterobase	SAL_JA4954AA_AS	SAL_JA4954AA_AS.scaffold.fasta	2014	Human	Europe	Typhimurium	19
Enterobase	SAL_JA6711AA_AS	SAL_JA6711AA_AS.scaffold.fasta	2014	Human	Europe	I 1,4,[5],12:i:-	34
Enterobase	SAL_JA4476AA_AS	SAL_JA4476AA_AS.scaffold.fasta	2014	Human	Europe	Typhimurium	19
Enterobase	SAL_JA6414AA_AS	SAL_JA6414AA_AS.scaffold.fasta	2014	Human	Europe	I 1,4,[5],12:i:-	34
Enterobase	SAL_JA4000AA_AS	SAL_JA4000AA_AS.scaffold.fasta	2014	Human	Europe	I 1,4,[5],12:i:-	34
Enterobase	SAL_JA4482AA_AS	SAL_JA4482AA_AS.scaffold.fasta	2014	Human	Europe	Typhimurium	19
Enterobase	SAL_JA3998AA_AS	SAL_JA3998AA_AS.scaffold.fasta	2015	Human	Europe	Typhimurium	19
Enterobase	SAL_JA4316AA_AS	SAL_JA4316AA_AS.scaffold.fasta	2014	Human	Europe	I 1,4,[5],12:i:-	34
Enterobase	SAL_JA4348AA_AS	SAL_JA4348AA_AS.scaffold.fasta	2014	Human	Europe	I 1,4,[5],12:i:-	34
Enterobase	SAL_JA4321AA_AS	SAL_JA4321AA_AS.scaffold.fasta	2015	Human	Europe	Typhimurium	19
Enterobase	SAL_JA4485AA_AS	SAL_JA4485AA_AS.scaffold.fasta	2014	Human	Europe	I 1,4,[5],12:i:-	-99
Enterobase	SAL_JA7134AA_AS	SAL_JA7134AA_AS.scaffold.fasta	2014	Human	Europe	Typhimurium	19
Enterobase	SAL_JA4489AA_AS	SAL_JA4489AA_AS.scaffold.fasta	2012	Food	Europe	I 1,4,[5],12:i:-	34
Enterobase	SAL_JA4373AA_AS	SAL_JA4373AA_AS.scaffold.fasta	2014	Human	Europe	I 1,4,[5],12:i:-	34
Enterobase	SAL_JA4494AA_AS	SAL_JA4494AA_AS.scaffold.fasta	2014	Human	Europe	Typhimurium	19
Enterobase	SAL_JA4507AA_AS	SAL_JA4507AA_AS.scaffold.fasta	2012	Food	Europe	Typhimurium	19
Enterobase	SAL_JA4498AA_AS	SAL_JA4498AA_AS.scaffold.fasta	2014	Human	Europe	I 1,4,[5],12:i:-	34
Enterobase	SAL_JA6815AA_AS	SAL_JA6815AA_AS.scaffold.fasta	2014	Human	Europe	Typhimurium	19
Enterobase	SAL_JA4503AA_AS	SAL_JA4503AA_AS.scaffold.fasta	2014	Human	Europe	I 1,4,[5],12:i:-	34
Enterobase	SAL_JA4538AA_AS	SAL_JA4538AA_AS.scaffold.fasta	2015	Human	Europe	Typhimurium	19
Enterobase	SAL_JA4510AA_AS	SAL_JA4510AA_AS.scaffold.fasta	2014	Human	Europe	I 1,4,[5],12:i:-	34
Enterobase	SAL_JA6661AA_AS	SAL_JA6661AA_AS.scaffold.fasta	2015	Human	Europe	I 1,4,[5],12:i:-	34
Enterobase	SAL_JA6764AA_AS	SAL_JA6764AA_AS.scaffold.fasta	2014	Human	Europe	Typhimurium	34
Enterobase	SAL_JA4314AA_AS	SAL_JA4314AA_AS.scaffold.fasta	2015	Human	Europe	I 1,4,[5],12:i:-	19
Enterobase	SAL_JA4515AA_AS	SAL_JA4515AA_AS.scaffold.fasta	2014	Human	Europe	Typhimurium	19
Enterobase	SAL_JA4613AA_AS	SAL_JA4613AA_AS.scaffold.fasta	2014	Human	Europe	I 1,4,[5],12:i:-	34
Enterobase	SAL_JA4312AA_AS	SAL_JA4312AA_AS.scaffold.fasta	2013	Human	Europe	Typhimurium	19
Enterobase	SAL_JA7049AA_AS	SAL_JA7049AA_AS.scaffold.fasta	2012	Human	Europe	Typhimurium	19
Enterobase	SAL_JA4615AA_AS	SAL_JA4615AA_AS.scaffold.fasta	2014	Human	Europe	Typhimurium	19
Enterobase	SAL_JA4311AA_AS	SAL_JA4311AA_AS.scaffold.fasta	2014	Human	Europe	Typhimurium	19
Enterobase	SAL_JA7001AA_AS	SAL_JA7001AA_AS.scaffold.fasta	2014	Human	Europe	I 1,4,[5],12:i:-	34
Enterobase	SAL_JA6463AA_AS	SAL_JA6463AA_AS.scaffold.fasta	2014	Human	Europe	I 1,4,[5],12:i:-	34
Enterobase	SAL_JA6370AA_AS	SAL_JA6370AA_AS.scaffold.fasta	2014	Human	Europe	Typhimurium	313
Enterobase	SAL_JA4616AA_AS	SAL_JA4616AA_AS.scaffold.fasta	2014	Human	Europe	I 1,4,[5],12:i:-	34
Enterobase	SAL_JA4310AA_AS	SAL_JA4310AA_AS.scaffold.fasta	2015	Human	Europe	Typhimurium	19
Enterobase	SAL_JA4617AA_AS	SAL_JA4617AA_AS.scaffold.fasta	2015	Human	Europe	Typhimurium	34
Enterobase	SAL_JA4326AA_AS	SAL_JA4326AA_AS.scaffold.fasta	2014	Human	Europe	I 1,4,[5],12:i:-	34
Enterobase	SAL_JA4335AA_AS	SAL_JA4335AA_AS.scaffold.fasta	2014	Human	Europe	I 1,4,[5],12:i:-	34
Enterobase	SAL_JA4618AA_AS	SAL_JA4618AA_AS.scaffold.fasta	2015	Human	Europe	Typhimurium	36
Enterobase	SAL_JA4619AA_AS	SAL_JA4619AA_AS.scaffold.fasta	2014	Human	Europe	I 1,4,[5],12:i:-	34
Enterobase	SAL_HC8623AA_AS	SAL_HC8623AA_AS.result.fasta	2014	Food	Europe	Typhimurium	19
Enterobase	SAL_JA4621AA_AS	SAL_JA4621AA_AS.scaffold.fasta	2015	Human	Europe	Typhimurium	34
Enterobase	SAL_EA8351AA_AS	SAL_EA8351AA_AS.scaffold.fasta	2014	Human	Europe	Typhimurium	19
Enterobase	SAL_JA4306AA_AS	SAL_JA4306AA_AS.scaffold.fasta	2015	Human	Europe	I 1,4,[5],12:i:-	34
Enterobase	SAL_JA4622AA_AS	SAL_JA4622AA_AS.scaffold.fasta	2014	Human	Europe	I 1,4,[5],12:i:-	34
Enterobase	SAL_JA6537AA_AS	SAL_JA6537AA_AS.scaffold.fasta	2014	Human	Europe	I 1,4,[5],12:i:-	34
Enterobase	SAL_HC8624AA_AS	SAL_HC8624AA_AS.result.fasta	2014	Food	Europe	Typhimurium	19
Enterobase	SAL_JA4623AA_AS	SAL_JA4623AA_AS.scaffold.fasta	2014	Human	Europe	I 1,4,[5],12:i:-	34
Enterobase	SAL_JA4624AA_AS	SAL_JA4624AA_AS.scaffold.fasta	2013	Food	Europe	I 1,4,[5],12:i:-	34
Enterobase	SAL_JA6816AA_AS	SAL_JA6816AA_AS.scaffold.fasta	2014	Human	Europe	Typhimurium	19
Enterobase	SAL_JA4611AA_AS	SAL_JA4611AA_AS.scaffold.fasta	2015	Human	Europe	Typhimurium	19
Enterobase	SAL_JA6664AA_AS	SAL_JA6664AA_AS.scaffold.fasta	2012	Wild Animal	Europe	Typhimurium	19
Enterobase	SAL_JA4625AA_AS	SAL_JA4625AA_AS.scaffold.fasta	2014	Human	Europe	Typhimurium	19
Enterobase	SAL_JA4429AA_AS	SAL_JA4429AA_AS.scaffold.fasta	2015	Human	Europe	I 1,4,[5],12:i:-	34
Enterobase	SAL_JA4157AA_AS	SAL_JA4157AA_AS.scaffold.fasta	2014	Human	Europe	I 1,4,[5],12:i:-	34
Enterobase	SAL_JA4627AA_AS	SAL_JA4627AA_AS.scaffold.fasta	2012	Food	Europe	Typhimurium	19
Enterobase	SAL_CA2751AA_AS	SAL_CA2751AA_AS.scaffold.fasta	2014	Human	Europe	I 1,4,[5],12:i:-	34
Enterobase	SAL_JA5533AA_AS	SAL_JA5533AA_AS.scaffold.fasta	2015	Human	Europe	Typhimurium	19
Enterobase	SAL_JA6743AA_AS	SAL_JA6743AA_AS.scaffold.fasta	2014	Human	Europe	Typhimurium	34
Enterobase	SAL_JA6470AA_AS	SAL_JA6470AA_AS.scaffold.fasta	2012	Human	Europe	Typhimurium	19
Enterobase	SAL_JA6781AA_AS	SAL_JA6781AA_AS.scaffold.fasta	2014	Human	Europe	Typhimurium	36
Enterobase	SAL_JA4453AA_AS	SAL_JA4453AA_AS.scaffold.fasta	2014	Human	Europe	I 1,4,[5],12:i:-	34
Enterobase	SAL_LA4003AA_AS	SAL_LA4003AA_AS.scaffold.fasta	2012	Human	Europe	Typhimurium	19
Enterobase	SAL_JA4630AA_AS	SAL_JA4630AA_AS.scaffold.fasta	2014	Human	Europe	I 1,4,[5],12:i:-	34
Enterobase	SAL_JA4631AA_AS	SAL_JA4631AA_AS.scaffold.fasta	2014	Human	Europe	Typhimurium	19
Enterobase	SAL_JA4632AA_AS	SAL_JA4632AA_AS.scaffold.fasta	2014	Human	Europe	I 1,4,[5],12:i:-	34
Enterobase	SAL_JA4633AA_AS	SAL_JA4633AA_AS.scaffold.fasta	2014	Human	Europe	Typhimurium	34
Enterobase	SAL_JA4634AA_AS	SAL_JA4634AA_AS.scaffold.fasta	2014	Human	Europe	Typhimurium	19
Enterobase	SAL_JA4415AA_AS	SAL_JA4415AA_AS.scaffold.fasta	2015	Human	Europe	I 1,4,[5],12:i:-	34
Enterobase	SAL_JA6704AA_AS	SAL_JA6704AA_AS.scaffold.fasta	2012	Food	Europe	Typhimurium	19
Enterobase	SAL_JA4635AA_AS	SAL_JA4635AA_AS.scaffold.fasta	2015	Human	Europe	I 1,4,[5],12:i:-	34
Enterobase	SAL_EA8418AA_AS	SAL_EA8418AA_AS.scaffold.fasta	2014	Human	Europe	I 1,4,[5],12:i:-	34
Enterobase	SAL_JA4636AA_AS	SAL_JA4636AA_AS.scaffold.fasta	2015	Human	Europe	I 1,4,[5],12:i:-	34
Enterobase	SAL_JA4637AA_AS	SAL_JA4637AA_AS.scaffold.fasta	2014	Human	Europe	I 1,4,[5],12:i:-	34
Enterobase	SAL_HC8626AA_AS	SAL_HC8626AA_AS.result.fasta	2014	Food	Europe	Typhimurium	19
Enterobase	SAL_JA6397AA_AS	SAL_JA6397AA_AS.scaffold.fasta	2014	Human	Europe	Typhimurium	34
Enterobase	SAL_JA7155AA_AS	SAL_JA7155AA_AS.scaffold.fasta	2014	Human	Europe	Typhimurium	19
Enterobase	SAL_JA6750AA_AS	SAL_JA6750AA_AS.scaffold.fasta	2014	Human	Europe	I 1,4,[5],12:i:-	34
Enterobase	SAL_JA4638AA_AS	SAL_JA4638AA_AS.scaffold.fasta	2013	Human	Europe	I 1,4,[5],12:i:-	34
Enterobase	SAL_JA6779AA_AS	SAL_JA6779AA_AS.scaffold.fasta	2014	Human	Europe	Typhimurium	36
Enterobase	SAL_JA4639AA_AS	SAL_JA4639AA_AS.scaffold.fasta	2015	Human	Europe	I 1,4,[5],12:i:-	34
Enterobase	SAL_JA4356AA_AS	SAL_JA4356AA_AS.scaffold.fasta	2014	Human	Europe	Typhimurium	19
Enterobase	SAL_JA6430AA_AS	SAL_JA6430AA_AS.scaffold.fasta	2012	Human	Europe	Typhimurium	19
Enterobase	SAL_JA4147AA_AS	SAL_JA4147AA_AS.scaffold.fasta	2014	Human	Europe	I 1,4,[5],12:i:-	34
Enterobase	SAL_JA4640AA_AS	SAL_JA4640AA_AS.scaffold.fasta	2014	Human	Europe	Typhimurium	19
Enterobase	SAL_JA4641AA_AS	SAL_JA4641AA_AS.scaffold.fasta	2015	Human	Europe	Typhimurium	34
Enterobase	SAL_JA6434AA_AS	SAL_JA6434AA_AS.scaffold.fasta	2014	Human	Europe	Typhimurium	36
Enterobase	SAL_JA4642AA_AS	SAL_JA4642AA_AS.scaffold.fasta	2014	Human	Europe	I 1,4,[5],12:i:-	34
Enterobase	SAL_JA7088AA_AS	SAL_JA7088AA_AS.scaffold.fasta	2014	Human	Europe	Typhimurium	19
Enterobase	SAL_JA4643AA_AS	SAL_JA4643AA_AS.scaffold.fasta	2015	Human	Europe	I 1,4,[5],12:i:-	34
Enterobase	SAL_JA4644AA_AS	SAL_JA4644AA_AS.scaffold.fasta	2015	Food	Europe	I 1,4,[5],12:i:-	34
Enterobase	SAL_JA4143AA_AS	SAL_JA4143AA_AS.scaffold.fasta	2015	Human	Europe	I 1,4,[5],12:i:-	34
Enterobase	SAL_JA4645AA_AS	SAL_JA4645AA_AS.scaffold.fasta	2014	Human	Europe	Typhimurium	36
Enterobase	SAL_JA4646AA_AS	SAL_JA4646AA_AS.scaffold.fasta	2014	Human	Europe	Typhimurium	568
Enterobase	SAL_JA4647AA_AS	SAL_JA4647AA_AS.scaffold.fasta	2014	Human	Europe	I 1,4,[5],12:i:-	34
Enterobase	SAL_JA6835AA_AS	SAL_JA6835AA_AS.scaffold.fasta	2012	Wild Animal	Europe	I 1,4,[5],12:i:-	34
Enterobase	SAL_JA4362AA_AS	SAL_JA4362AA_AS.scaffold.fasta	2014	Human	Europe	Typhimurium	19
Enterobase	SAL_HC8627AA_AS	SAL_HC8627AA_AS.result.fasta	2014	Food	Europe	Typhimurium	19
Enterobase	SAL_JA4522AA_AS	SAL_JA4522AA_AS.scaffold.fasta	2015	Human	Europe	Typhimurium	19
Enterobase	SAL_JA4649AA_AS	SAL_JA4649AA_AS.scaffold.fasta	2014	Human	Europe	I 1,4,[5],12:i:-	34
Enterobase	SAL_JA4650AA_AS	SAL_JA4650AA_AS.scaffold.fasta	2014	Human	Europe	Typhimurium	19
Enterobase	SAL_JA4651AA_AS	SAL_JA4651AA_AS.scaffold.fasta	2015	Human	Europe	I 1,4,[5],12:i:-	34
Enterobase	SAL_JA4473AA_AS	SAL_JA4473AA_AS.scaffold.fasta	2015	Human	Europe	I 1,4,[5],12:i:-	34
Enterobase	SAL_JA6421AA_AS	SAL_JA6421AA_AS.scaffold.fasta	2014	Human	Europe	I 1,4,[5],12:i:-	19
Enterobase	SAL_JA4421AA_AS	SAL_JA4421AA_AS.scaffold.fasta	2014	Human	Europe	I 1,4,[5],12:i:-	34
Enterobase	SAL_JA5453AA_AS	SAL_JA5453AA_AS.scaffold.fasta	2014	Human	Europe	Typhimurium	34
Enterobase	SAL_BA6090AA_AS	SAL_BA6090AA_AS.scaffold.fasta	2014	Human	Europe	Typhimurium	2212
Enterobase	SAL_JA4653AA_AS	SAL_JA4653AA_AS.scaffold.fasta	2014	Human	Europe	Typhimurium	19
Enterobase	SAL_JA6649AA_AS	SAL_JA6649AA_AS.scaffold.fasta	2012	Human	Europe	Typhimurium	19
Enterobase	SAL_JA4654AA_AS	SAL_JA4654AA_AS.scaffold.fasta	2014	Human	Europe	Typhimurium	19
Enterobase	SAL_JA4655AA_AS	SAL_JA4655AA_AS.scaffold.fasta	2015	Human	Europe	I 1,4,[5],12:i:-	34
Enterobase	SAL_JA7063AA_AS	SAL_JA7063AA_AS.scaffold.fasta	2014	Human	Europe	Typhimurium	19
Enterobase	SAL_JA4542AA_AS	SAL_JA4542AA_AS.scaffold.fasta	2015	Human	Europe	Typhimurium	19
Enterobase	SAL_JA4656AA_AS	SAL_JA4656AA_AS.scaffold.fasta	2014	Human	Europe	I 1,4,[5],12:i:-	34
Enterobase	SAL_JA4588AA_AS	SAL_JA4588AA_AS.scaffold.fasta	2015	Human	Europe	I 1,4,[5],12:i:-	34
Enterobase	SAL_JA6863AA_AS	SAL_JA6863AA_AS.scaffold.fasta	2015	Human	Europe	Typhimurium	19
Enterobase	SAL_JA5546AA_AS	SAL_JA5546AA_AS.scaffold.fasta	2014	Human	Europe	Typhimurium	19
Enterobase	SAL_JA4138AA_AS	SAL_JA4138AA_AS.scaffold.fasta	2014	Human	Europe	Typhimurium	34
Enterobase	SAL_JA4657AA_AS	SAL_JA4657AA_AS.scaffold.fasta	2014	Human	Europe	I 1,4,[5],12:i:-	34
Enterobase	SAL_JA4658AA_AS	SAL_JA4658AA_AS.scaffold.fasta	2014	Human	Europe	Typhimurium	19
Enterobase	SAL_JA6422AA_AS	SAL_JA6422AA_AS.scaffold.fasta	2014	Human	Europe	Typhimurium	36
Enterobase	SAL_JA6341AA_AS	SAL_JA6341AA_AS.scaffold.fasta	2014	Human	Europe	Typhimurium	34
Enterobase	SAL_JA6666AA_AS	SAL_JA6666AA_AS.scaffold.fasta	2014	Wild Animal	Europe	I 1,4,[5],12:i:-	34
Enterobase	SAL_JA4581AA_AS	SAL_JA4581AA_AS.scaffold.fasta	2014	Wild Animal	Europe	I 1,4,[5],12:i:-	34
Enterobase	SAL_JA4659AA_AS	SAL_JA4659AA_AS.scaffold.fasta	2014	Human	Europe	I 1,4,[5],12:i:-	34
Enterobase	SAL_JA4660AA_AS	SAL_JA4660AA_AS.scaffold.fasta	2015	Human	Europe	I 1,4,[5],12:i:-	34
Enterobase	SAL_JA4134AA_AS	SAL_JA4134AA_AS.scaffold.fasta	2012	Food	Europe	I 1,4,[5],12:i:-	34
Enterobase	SAL_JA4447AA_AS	SAL_JA4447AA_AS.scaffold.fasta	2014	Human	Europe	I 1,4,[5],12:i:-	34
Enterobase	SAL_JA4661AA_AS	SAL_JA4661AA_AS.scaffold.fasta	2014	Human	Europe	I 1,4,[5],12:i:-	34
Enterobase	SAL_JA6644AA_AS	SAL_JA6644AA_AS.scaffold.fasta	2014	Human	Europe	I 1,4,[5],12:i:-	34
Enterobase	SAL_JA6382AA_AS	SAL_JA6382AA_AS.scaffold.fasta	2014	Human	Europe	I 1,4,[5],12:i:-	34
Enterobase	SAL_JA6808AA_AS	SAL_JA6808AA_AS.scaffold.fasta	2014	Human	Europe	I 1,4,[5],12:i:-	34
Enterobase	SAL_JA6559AA_AS	SAL_JA6559AA_AS.scaffold.fasta	2012	Human	Europe	Typhimurium	19
Enterobase	SAL_JA6511AA_AS	SAL_JA6511AA_AS.scaffold.fasta	2015	Human	Europe	I 1,4,[5],12:i:-	34
Enterobase	SAL_BA3446AA_AS	SAL_BA3446AA_AS.scaffold.fasta	2014	Poultry	North America	Typhimurium	19
Enterobase	SAL_JA4662AA_AS	SAL_JA4662AA_AS.scaffold.fasta	2012	ND	North America	Typhimurium	19
Enterobase	SAL_EA8546AA_AS	SAL_EA8546AA_AS.scaffold.fasta	2012	Environment	North America	I 1,4,[5],12:i:-	19
Enterobase	SAL_JA7136AA_AS	SAL_JA7136AA_AS.scaffold.fasta	2012	Environment	North America	Typhimurium	19
Enterobase	SAL_JA6660AA_AS	SAL_JA6660AA_AS.scaffold.fasta	2014	Human	Europe	Typhimurium	19
Enterobase	SAL_JA4663AA_AS	SAL_JA4663AA_AS.scaffold.fasta	2014	Human	Europe	Typhimurium	19
Enterobase	SAL_JA4664AA_AS	SAL_JA4664AA_AS.scaffold.fasta	2014	Human	Europe	Typhimurium	36
Enterobase	SAL_JA5523AA_AS	SAL_JA5523AA_AS.scaffold.fasta	2014	Human	Europe	Typhimurium	19
Enterobase	SAL_JA4665AA_AS	SAL_JA4665AA_AS.scaffold.fasta	2014	Human	Europe	Typhimurium	19
Enterobase	SAL_JA7103AA_AS	SAL_JA7103AA_AS.scaffold.fasta	2014	Human	Europe	I 1,4,[5],12:i:-	34
Enterobase	SAL_JA4127AA_AS	SAL_JA4127AA_AS.scaffold.fasta	2014	Human	Europe	I 1,4,[5],12:i:-	34
Enterobase	SAL_JA6617AA_AS	SAL_JA6617AA_AS.scaffold.fasta	2014	Human	Europe	Typhimurium	19
Enterobase	SAL_JA4666AA_AS	SAL_JA4666AA_AS.scaffold.fasta	2014	Human	Europe	I 1,4,[5],12:i:-	34
Enterobase	SAL_JA6785AA_AS	SAL_JA6785AA_AS.scaffold.fasta	2014	Human	Europe	I 1,4,[5],12:i:-	34
Enterobase	SAL_JA4458AA_AS	SAL_JA4458AA_AS.scaffold.fasta	2014	Human	Europe	Typhimurium	34
Enterobase	SAL_JA4667AA_AS	SAL_JA4667AA_AS.scaffold.fasta	2014	Human	Europe	I 1,4,[5],12:i:-	34
Enterobase	SAL_JA7086AA_AS	SAL_JA7086AA_AS.scaffold.fasta	2014	Human	Europe	I 1,4,[5],12:i:-	34
Enterobase	SAL_JA4668AA_AS	SAL_JA4668AA_AS.scaffold.fasta	2014	Human	Europe	I 1,4,[5],12:i:-	34
Enterobase	SAL_JA4669AA_AS	SAL_JA4669AA_AS.scaffold.fasta	2014	Human	Europe	I 1,4,[5],12:i:-	34
Enterobase	SAL_JA4123AA_AS	SAL_JA4123AA_AS.scaffold.fasta	2014	Human	Europe	Typhimurium	19
Enterobase	SAL_EA8585AA_AS	SAL_EA8585AA_AS.scaffold.fasta	2014	Human	Europe	I 1,4,[5],12:i:-	34
Enterobase	SAL_JA4122AA_AS	SAL_JA4122AA_AS.scaffold.fasta	2014	Human	Europe	I 1,4,[5],12:i:-	34
Enterobase	SAL_JA4670AA_AS	SAL_JA4670AA_AS.scaffold.fasta	2014	Human	Europe	Typhimurium	34
Enterobase	SAL_JA7157AA_AS	SAL_JA7157AA_AS.scaffold.fasta	2014	Human	Europe	I 1,4,[5],12:i:-	34
Enterobase	SAL_BA5697AA_AS	SAL_BA5697AA_AS.scaffold.fasta	2014	Human	Europe	I 1,4,[5],12:i:-	34
Enterobase	SAL_JA6716AA_AS	SAL_JA6716AA_AS.scaffold.fasta	2014	Human	Europe	I 1,4,[5],12:i:-	34
Enterobase	SAL_JA5536AA_AS	SAL_JA5536AA_AS.scaffold.fasta	2014	Human	Europe	Typhimurium	19
Enterobase	SAL_JA4121AA_AS	SAL_JA4121AA_AS.scaffold.fasta	2014	Livestock	Europe	I 1,4,[5],12:i:-	34
Enterobase	SAL_JA6388AA_AS	SAL_JA6388AA_AS.scaffold.fasta	2014	Human	Europe	I 1,4,[5],12:i:-	34
Enterobase	SAL_JA4671AA_AS	SAL_JA4671AA_AS.scaffold.fasta	2014	Human	Europe	I 1,4,[5],12:i:-	34
Enterobase	SAL_JA6531AA_AS	SAL_JA6531AA_AS.scaffold.fasta	2014	Human	Europe	Typhimurium	19
Enterobase	SAL_JA4120AA_AS	SAL_JA4120AA_AS.scaffold.fasta	2014	Human	Europe	I 1,4,[5],12:i:-	34
Enterobase	SAL_JA4672AA_AS	SAL_JA4672AA_AS.scaffold.fasta	2014	Human	Europe	Typhimurium	19
Enterobase	SAL_JA4116AA_AS	SAL_JA4116AA_AS.scaffold.fasta	2014	Human	Europe	I 1,4,[5],12:i:-	34
Enterobase	SAL_JA4673AA_AS	SAL_JA4673AA_AS.scaffold.fasta	2014	Human	Europe	I 1,4,[5],12:i:-	19
Enterobase	SAL_JA6798AA_AS	SAL_JA6798AA_AS.scaffold.fasta	2014	Human	Europe	Typhimurium	19
Enterobase	SAL_JA6733AA_AS	SAL_JA6733AA_AS.scaffold.fasta	2014	Human	Europe	Typhimurium	34
Enterobase	SAL_JA6762AA_AS	SAL_JA6762AA_AS.scaffold.fasta	2014	Human	Europe	Typhimurium	19
Enterobase	SAL_JA4674AA_AS	SAL_JA4674AA_AS.scaffold.fasta	2014	Human	Europe	Typhimurium	36
Enterobase	SAL_JA4675AA_AS	SAL_JA4675AA_AS.scaffold.fasta	2014	Human	Europe	Typhimurium	36
Enterobase	SAL_JA6543AA_AS	SAL_JA6543AA_AS.scaffold.fasta	2014	Human	Europe	I 1,4,[5],12:i:-	34
Enterobase	SAL_JA6956AA_AS	SAL_JA6956AA_AS.scaffold.fasta	2014	Human	Europe	I 1,4,[5],12:i:-	34
Enterobase	SAL_JA4401AA_AS	SAL_JA4401AA_AS.scaffold.fasta	2014	Human	Europe	Typhimurium	19
Enterobase	SAL_JA6856AA_AS	SAL_JA6856AA_AS.scaffold.fasta	2014	Human	Europe	Typhimurium	19
Enterobase	SAL_JA4676AA_AS	SAL_JA4676AA_AS.scaffold.fasta	2014	Human	Europe	Typhimurium	34
Enterobase	SAL_JA4677AA_AS	SAL_JA4677AA_AS.scaffold.fasta	2014	Human	Europe	Typhimurium	19
Enterobase	SAL_JA4678AA_AS	SAL_JA4678AA_AS.scaffold.fasta	2014	Human	Europe	Typhimurium	34
Enterobase	SAL_JA6780AA_AS	SAL_JA6780AA_AS.scaffold.fasta	2014	Human	Europe	I 1,4,[5],12:i:-	34
Enterobase	SAL_JA4679AA_AS	SAL_JA4679AA_AS.scaffold.fasta	2014	Human	Europe	Typhimurium	19
Enterobase	SAL_JA4680AA_AS	SAL_JA4680AA_AS.scaffold.fasta	2014	Human	Europe	Typhimurium	34
Enterobase	SAL_JA6862AA_AS	SAL_JA6862AA_AS.scaffold.fasta	2014	Human	Europe	I 1,4,[5],12:i:-	34
Enterobase	SAL_JA4933AA_AS	SAL_JA4933AA_AS.scaffold.fasta	2014	Human	Europe	Typhimurium	19
Enterobase	SAL_JA4392AA_AS	SAL_JA4392AA_AS.scaffold.fasta	2014	Human	Europe	Typhimurium	19
Enterobase	SAL_JA6403AA_AS	SAL_JA6403AA_AS.scaffold.fasta	2014	Human	Europe	I 1,4,[5],12:i:-	34
Enterobase	SAL_JA4681AA_AS	SAL_JA4681AA_AS.scaffold.fasta	2014	Human	Europe	Typhimurium	19
Enterobase	SAL_JA6921AA_AS	SAL_JA6921AA_AS.scaffold.fasta	2014	Human	Europe	Typhimurium	19
Enterobase	SAL_EA8630AA_AS	SAL_EA8630AA_AS.scaffold.fasta	2014	Human	Europe	I 1,4,[5],12:i:-	19
Enterobase	SAL_JA4682AA_AS	SAL_JA4682AA_AS.scaffold.fasta	2014	Human	Europe	Typhimurium	19
Enterobase	SAL_JA4497AA_AS	SAL_JA4497AA_AS.scaffold.fasta	2014	Human	Europe	I 1,4,[5],12:i:-	34
Enterobase	SAL_JA6362AA_AS	SAL_JA6362AA_AS.scaffold.fasta	2014	Human	Europe	Typhimurium	36
Enterobase	SAL_JA4997AA_AS	SAL_JA4997AA_AS.scaffold.fasta	2014	Human	Europe	Typhimurium	19
Enterobase	SAL_JA4379AA_AS	SAL_JA4379AA_AS.scaffold.fasta	2014	Human	Europe	I 1,4,[5],12:i:-	34
Enterobase	SAL_JA4107AA_AS	SAL_JA4107AA_AS.scaffold.fasta	2014	Human	Europe	Typhimurium	36
Enterobase	SAL_JA4683AA_AS	SAL_JA4683AA_AS.scaffold.fasta	2014	Human	Europe	Typhimurium	2111
Enterobase	SAL_JA6790AA_AS	SAL_JA6790AA_AS.scaffold.fasta	2014	Human	Europe	Typhimurium	19
Enterobase	SAL_JA4684AA_AS	SAL_JA4684AA_AS.scaffold.fasta	2014	Human	Europe	I 1,4,[5],12:i:-	34
Enterobase	SAL_JA4685AA_AS	SAL_JA4685AA_AS.scaffold.fasta	2014	Human	Europe	I 1,4,[5],12:i:-	34
Enterobase	SAL_JA4686AA_AS	SAL_JA4686AA_AS.scaffold.fasta	2014	Human	Europe	Typhimurium	36
Enterobase	SAL_JA4397AA_AS	SAL_JA4397AA_AS.scaffold.fasta	2014	Human	Europe	I 1,4,[5],12:i:-	34
Enterobase	SAL_JA7102AA_AS	SAL_JA7102AA_AS.scaffold.fasta	2014	Human	Europe	I 1,4,[5],12:i:-	34
Enterobase	SAL_JA4687AA_AS	SAL_JA4687AA_AS.scaffold.fasta	2014	Human	Europe	Typhimurium	34
Enterobase	SAL_JA5134AA_AS	SAL_JA5134AA_AS.scaffold.fasta	2014	Human	Europe	Typhimurium	36
Enterobase	SAL_JA6554AA_AS	SAL_JA6554AA_AS.scaffold.fasta	2014	Human	Europe	Typhimurium	19
Enterobase	SAL_JA6742AA_AS	SAL_JA6742AA_AS.scaffold.fasta	2014	Human	Europe	Typhimurium	19
[truncated: 42,287 more rows]
