# Supplementary material for: Genomic epidemiology and public health implications of zoonotic monophasic Salmonella Typhimurium ST34
Source: Front Cell Infect Microbiol. 2025 Mar 11;15:1490183. doi: 10.3389/fcimb.2025.1490183 (PMC11933091; doi:10.3389/fcimb.2025.1490183)
Supplement: Supplementary file 3 [file DataSheet2.csv]

isolate number	City	Age	Diarrhea?	Outbreak?	SISTER serovar	sequence type
1202_ZJ22LS0570SAL	Lishui	0	Yes	No	Thompson	-
1202_ZJ22LS0537SAL	Lishui	unknown	No	No	Thompson	26
1202_ZJ22LS0526SAL	Lishui	0	Yes	No	Rissen	469
1202_ZJ22LS0571SAL	Lishui	0	Yes	No	Goldcoast	2529
1202_ZJ22LS0569SAL	Lishui	0	Yes	No	Goldcoast	2529
1202_ZJ22LS0454SAL	Lishui	0	Yes	No	Indiana	2040
1202_ZJ22LS0453SAL	Lishui	0	Yes	No	Derby	40
1202_ZJ22LS0452SAL	Lishui	13	Yes	No	Enteritidis	11
1202_ZJ22LS0451SAL	Lishui	30	Yes	No	Enteritidis	11
1202_ZJ22LS0368SAL	Lishui	unknown	No	No	Indiana	2040
1202_ZJ22LS0367SAL	Lishui	unknown	No	No	Kentucky	198
1202_ZJ22LS0362SAL	Lishui	unknown	No	No	Rissen	469
1202_ZJ22LS0361SAL	Lishui	unknown	No	No	Rissen	469
1202_ZJ22LS0291SAL	Lishui	unknown	No	No	I 1,4,[5],12:i:-	34
1202_ZJ22LS0200SAL	Lishui	0	Yes	No	Rissen	469
1202_ZJ22LS0198SAL	Lishui	81	Yes	No	I 1,4,[5],12:i:-	34
1202_ZJ22LS0194SAL	Lishui	1	Yes	No	I 1,4,[5],12:i:-	34
1202_ZJ22LS0193SAL	Lishui	3	Yes	No	I 1,4,[5],12:i:-	34
1202_ZJ22LS0192SAL	Lishui	0	Yes	No	Give	516
1202_ZJ22LS0191SAL	Lishui	43	Yes	No	Enteritidis	11
1202_ZJ22LS0184SAL	Lishui	8	Yes	No	Infantis	32
1202_ZJ22LS0249SAL	Lishui	unknown	No	No	Agona	13
1202_ZJ22LS0248SAL	Lishui	unknown	No	No	Typhimurium	19
1202_ZJ22LS0247SAL	Lishui	unknown	No	No	Enteritidis	11
1202_ZJ22LS0246SAL	Lishui	unknown	No	No	Agona	13
1202_ZJ22LS0245SAL	Lishui	unknown	No	No	Typhimurium	19
1202_ZJ22LS0163SAL	Lishui	unknown	No	No	Typhimurium	19
1202_ZJ22LS0162SAL	Lishui	unknown	No	No	Saintpaul	49
1202_ZJ22LS0161SAL	Lishui	unknown	No	No	Enteritidis	11
1202_ZJ22LS0160SAL	Lishui	unknown	No	No	Kentucky	198
1202_ZJ22LS0159SAL	Lishui	unknown	No	No	Schwarzengrund	241
1202_ZJ22LS0157SAL	Lishui	unknown	No	No	Enteritidis	11
1202_ZJ22LS0223SAL	Lishui	10	Yes	No	I 1,4,[5],12:i:-	34
1202_ZJ22LS0222SAL	Lishui	12	Yes	No	Enteritidis	11
1202_ZJ22LS0219SAL	Lishui	1	Yes	No	Typhimurium	19
1202_ZJ22LS0218SAL	Lishui	4	Yes	No	Give	516
1202_ZJ22LS0217SAL	Lishui	71	Yes	No	Derby	40
1202_ZJ22LS0216SAL	Lishui	0	Yes	No	I 1,4,[5],12:i:-	34
1202_ZJ22LS0215SAL	Lishui	3	Yes	No	Typhimurium	19
1202_ZJ22LS0214SAL	Lishui	7	Yes	No	Enteritidis	11
1202_ZJ22LS0213SAL	Lishui	0	Yes	No	Montevideo	316
1202_ZJ22LS0207SAL	Lishui	84	Yes	No	Uganda	684
1202_ZJ22LS0206SAL	Lishui	1	Yes	No	I 1,4,[5],12:i:-	34
1202_ZJ22LS0205SAL	Lishui	86	Yes	No	Typhimurium	19
1202_ZJ22LS0201SAL	Lishui	45	Yes	No	Montevideo	316
1202_ZJ22LS0141SAL	Lishui	unknown	No	No	Enteritidis	-
1202_ZJ22LS0085SAL	Lishui	unknown	No	No	Rissen	469
1202_ZJ22LS0067SAL	Lishui	unknown	No	No	Typhimurium	19
1202_ZJ22LS0065SAL	Lishui	unknown	No	No	Rissen	469
1096_ZJNB22SAL079	Ningbo	6	Yes	No	I 1,4,[5],12:i:-	34
1096_ZJNB22SAL504	Ningbo	58	Yes	No	Typhimurium	19
1096_ZJNB22SAL275	Ningbo	35	Yes	No	Goldcoast	358
1096_ZJNB22SAL034	Ningbo	87	Yes	No	Virchow	197
1096_ZJNB22SAL002	Ningbo	59	Yes	No	Saintpaul	49
1207_ZJ22HH0628SAL	Huzhou	0	Yes	No	Typhimurium	19
1207_ZJ22HH0626SAL	Huzhou	1	Yes	No	unknown	-
1207_ZJ22HH0625SAL	Huzhou	73	Yes	No	Typhimurium	19
1207_ZJ22HH0624SAL	Huzhou	10	Yes	No	Enteritidis	11
1207_ZJ22HH0623SAL	Huzhou	36	Yes	No	Enteritidis	11
1207_ZJ22HH0622SAL	Huzhou	3	Yes	No	Thompson	26
1207_ZJ22HH0616SAL	Huzhou	30	Yes	No	London	155
1207_ZJ22HH0615SAL	Huzhou	0	Yes	No	Agona	13
1207_ZJ22HH0614SAL	Huzhou	1	Yes	No	Stanley	29
1207_ZJ22HH0613SAL	Huzhou	1	Yes	No	I 1,4,[5],12:i:-	34
1207_ZJ22HH0612SAL	Huzhou	70	Yes	No	Enteritidis	11
1207_ZJ22HH0611SAL	Huzhou	81	Yes	No	Enteritidis	11
1207_ZJ22HH0610SAL	Huzhou	33	Yes	No	Livingstone	543
1207_ZJ22HH0609SAL	Huzhou	64	Yes	No	Thompson	26
1207_ZJ22HH0608SAL	Huzhou	33	Yes	No	Uganda	684
1207_ZJ22HH0607SAL	Huzhou	48	Yes	No	Saintpaul	49
1096_ZJNB22SAL636	Ningbo	0	Yes	No	I 1,4,[5],12:i:-	34
1096_ZJNB22SAL634	Ningbo	2	Yes	No	Infantis	32
1096_ZJNB22SAL633	Ningbo	0	Yes	No	London	155
1096_ZJNB22SAL632	Ningbo	3	Yes	No	Enteritidis	11
1096_ZJNB22SAL630	Ningbo	1	Yes	No	I 1,4,[5],12:i:-	34
1096_ZJNB22SAL628	Ningbo	6	Yes	No	London	-
1096_ZJNB22SAL626	Ningbo	0	Yes	No	London	-
1096_ZJNB22SAL622	Ningbo	58	Yes	No	Typhimurium	19
1096_ZJNB22SAL590	Ningbo	25	Yes	No	Enteritidis	11
1096_ZJNB22SAL586	Ningbo	64	Yes	No	Enteritidis	11
1096_ZJNB22SAL583	Ningbo	57	Yes	No	Litchfield	214
1096_ZJNB22SAL580	Ningbo	68	Yes	No	Goldcoast	358
1096_ZJNB22SAL502	Ningbo	50	Yes	No	I 1,4,[5],12:i:-	34
1203_ZJ22JH0191	Jinhua	45	No	No	I 1,4,[5],12:i:-	34
1096_ZJNB22SAL489	Ningbo	37	Yes	No	Fulica|I 1,4,[5],12:b:-|II 1,4,12,[27]:b:[e,n,x]|II 1,4,[5],12,[27]:b:[e,n,x]|I 1,4,[5],12:d:-|Derby|Agona|II 1,4,12,[27]:g,[m],t:[1,5]|II 4:g,m,t:1,5|Essen|Hato|California|Kingston|Budapest|I 1,4,[5],12:i:-|II 1,4,12:l,z28:[e,n,x]|Banana|I 1,4,[5],12:r:-|Brancaster|Tejas|Wilhelmsburg|Stanleyville|Kalamu|Mygdal	3
1096_ZJNB22SAL481	Ningbo	0	Yes	No	I 1,4,[5],12:i:-	34
1096_ZJNB22SAL479	Ningbo	0	Yes	No	Typhimurium	19
1096_ZJNB22SAL477	Ningbo	0	Yes	No	I 1,4,[5],12:i:-	34
1096_ZJNB22SAL446	Ningbo	21	Yes	No	Enteritidis	11
1096_ZJNB22SAL442	Ningbo	38	Yes	No	Hadar	33
1096_ZJNB22SAL440	Ningbo	33	Yes	No	London	155
1096_ZJNB22SAL437	Ningbo	19	Yes	No	Give	516
1096_ZJNB22SAL433	Ningbo	49	Yes	No	I 1,4,[5],12:i:-	34
1096_ZJNB22SAL431	Ningbo	50	Yes	No	Rissen	469
1096_ZJNB22SAL428	Ningbo	29	Yes	No	Muenster	321
1096_ZJNB22SAL417	Ningbo	40	Yes	No	I 1,4,[5],12:i:-	34
1096_ZJNB22SAL416	Ningbo	57	Yes	No	Corvallis	1541
1096_ZJNB22SAL409	Ningbo	50	Yes	No	Goldcoast	358
1096_ZJNB22SAL407	Ningbo	52	Yes	No	Derby	40
1096_ZJNB22SAL399	Ningbo	4	Yes	No	Typhimurium	19
1096_ZJNB22SAL398	Ningbo	22	Yes	No	Goldcoast	358
1096_ZJNB22SAL366	Ningbo	0	Yes	No	I 1,4,[5],12:i:-	34
1096_ZJNB22SAL358	Ningbo	0	Yes	No	Typhimurium	19
1096_ZJNB22SAL356	Ningbo	1	Yes	No	I 1,4,[5],12:i:-	34
1096_ZJNB22SAL355	Ningbo	1	Yes	No	Typhimurium	19
1096_ZJNB22SAL354	Ningbo	1	Yes	No	Typhimurium	19
1096_ZJNB22SAL353	Ningbo	1	Yes	No	Rissen	469
1096_ZJNB22SAL351	Ningbo	17	Yes	No	Typhimurium	19
1096_ZJNB22SAL346	Ningbo	51	Yes	No	Hvittingfoss	434
1096_ZJNB22SAL345	Ningbo	63	Yes	No	London	155
1096_ZJNB22SAL344	Ningbo	1	Yes	No	I 1,4,[5],12:i:-	34
1096_ZJNB22SAL343	Ningbo	1	Yes	No	I 1,4,[5],12:i:-	34
1096_ZJNB22SAL317	Ningbo	28	Yes	No	Enteritidis	11
1096_ZJNB22SAL314	Ningbo	67	Yes	No	Senftenberg	14
1096_ZJNB22SAL313	Ningbo	54	Yes	No	Typhimurium	19
1096_ZJNB22SAL312	Ningbo	65	Yes	No	Typhimurium	19
1096_ZJNB22SAL311	Ningbo	1	Yes	No	Typhimurium	19
1096_ZJNB22SAL310	Ningbo	21	Yes	No	Rissen	469
1096_ZJNB22SAL308	Ningbo	18	Yes	No	Enteritidis	11
1096_ZJNB22SAL307	Ningbo	9	Yes	No	Enteritidis	11
1096_ZJNB22SAL306	Ningbo	57	Yes	No	Infantis	32
1096_ZJNB22SAL269	Ningbo	24	Yes	No	Corvallis	1541
1096_ZJNB22SAL268	Ningbo	65	Yes	No	Corvallis	1541
1096_ZJNB22SAL267	Ningbo	69	Yes	No	I 1,4,[5],12:i:-	34
1096_ZJNB22SAL265	Ningbo	0	Yes	No	Typhimurium	19
1096_ZJNB22SAL264	Ningbo	0	Yes	No	Goldcoast	358
1096_ZJNB22SAL262	Ningbo	62	Yes	No	I 1,4,[5],12:i:-	34
1204_ZJZS22SAL176	Zhoushan	0	Yes	No	Typhimurium	19
1204_ZJZS22SAL175	Zhoushan	0	Yes	No	Stanley	29
1204_ZJZS22SAL171	Zhoushan	0	Yes	No	I 1,4,[5],12:i:-	34
1204_ZJZS22SAL170	Zhoushan	1	Yes	No	Typhimurium	19
1204_ZJZS22SAL167	Zhoushan	17	Yes	No	I 1,4,[5],12:i:-	34
1204_ZJZS22SAL147	Zhoushan	50	Yes	No	I 1,4,[5],12:i:-	34
1204_ZJZS22SAL127	Zhoushan	24	Yes	No	Enteritidis	11
1204_ZJZS22SAL122	Zhoushan	58	Yes	No	Rissen	469
1204_ZJZS22SAL121	Zhoushan	50	Yes	No	I 1,4,[5],12:b:-	42
1204_ZJZS22SAL118	Zhoushan	0	Yes	No	Typhimurium	19
1204_ZJZS22SAL117	Zhoushan	0	Yes	No	I 1,4,[5],12:i:-	34
1204_ZJZS22SAL113	Zhoushan	0	Yes	No	Typhimurium	19
1204_ZJZS22SAL112	Zhoushan	1	Yes	No	Typhimurium	19
1204_ZJZS22SAL110	Zhoushan	1	Yes	No	Agona	13
1204_ZJZS22SAL109	Zhoushan	67	Yes	No	Typhimurium	19
1204_ZJZS22SAL108	Zhoushan	1	Yes	No	I 1,4,[5],12:i:-	34
1204_ZJZS22SAL106	Zhoushan	1	Yes	No	Typhimurium	19
1204_ZJZS22SAL104	Zhoushan	1	Yes	No	I 1,4,[5],12:i:-	34
1204_ZJZS22SAL103	Zhoushan	1	Yes	No	I 1,4,[5],12:i:-	34
1204_ZJZS22SAL100	Zhoushan	55	Yes	No	Typhimurium	19
1204_ZJZS22SAL094	Zhoushan	62	Yes	No	Meleagridis	463
1204_ZJZS22SAL085	Zhoushan	18	Yes	No	Senftenberg	14
1204_ZJZS22SAL082	Zhoushan	56	No	No	Enteritidis	11
1204_ZJZS22SAL074	Zhoushan	51	Yes	No	I 1,4,[5],12:i:-	34
1206_ZJWZ22SAL074	Wenzhou	53	Yes	No	Paratyphi A	85
1208_ZJ22QZ0411SAL	Quzhou	2	Yes	No	Rissen	469
1208_ZJ22QZ0409SAL	Quzhou	0	Yes	No	I 1,4,[5],12:i:-	34
1203_ZJ22JH0070	Jinhua	2	Yes	No	Infantis	32
1203_ZJ22JH0068	Jinhua	1	Yes	No	Derby	40
1203_ZJ22JH0224	Jinhua	26	No	No	Mbandaka	233
1203_ZJ22JH0222	Jinhua	22	No	No	Breda	582
1203_ZJ22JH0236	Jinhua	18	Yes	No	London	155
1208_ZJ22QZ0278SAL	Quzhou	58	Yes	No	I 1,4,[5],12:i:-	34
1208_ZJ22QZ0277SAL	Quzhou	33	Yes	No	Senftenberg	14
1208_ZJ22QZ0276SAL	Quzhou	0	Yes	No	I 1,4,[5],12:i:-	34
1208_ZJ22QZ0275SAL	Quzhou	1	Yes	No	I 1,4,[5],12:i:-	34
1208_ZJ22QZ0272SAL	Quzhou	17	Yes	No	Goldcoast	358
1208_ZJ22QZ0271SAL	Quzhou	55	Yes	No	I 1,4,[5],12:i:-	34
1208_ZJ22QZ0269SAL	Quzhou	56	Yes	No	Enteritidis	11
1208_ZJ22QZ0268SAL	Quzhou	4	Yes	No	Enteritidis	11
1208_ZJ22QZ0267SAL	Quzhou	33	Yes	No	Enteritidis	11
1208_ZJ22QZ0257SAL	Quzhou	2	Yes	No	Anatum	64
1208_ZJ22QZ0250SAL	Quzhou	40	Yes	No	Goldcoast	358
1208_ZJ22QZ0249SAL	Quzhou	84	Yes	Yes	Saintpaul	49
1208_ZJ22QZ0248SAL	Quzhou	8	Yes	No	Enteritidis	11
1208_ZJ22QZ0243SAL	Quzhou	67	Yes	No	Typhimurium	19
1208_ZJ22QZ0239SAL	Quzhou	44	Yes	No	Give	516
1208_ZJ22QZ0237SAL	Quzhou	64	Yes	No	Give	516
1208_ZJ22QZ0234SAL	Quzhou	75	Yes	No	London	155
1208_ZJ22QZ0233SAL	Quzhou	59	Yes	No	unknown	-
1206_ZJWZ22SAL073	Wenzhou	44	Yes	No	Paratyphi A	85
1203_ZJ22JH0240	Jinhua	50	Yes	No	Enteritidis	11
1203_ZJ22JH0238	Jinhua	0	Yes	No	I 1,4,[5],12:i:-	34
1203_ZJ22JH0239	Jinhua	26	Yes	No	Enteritidis	11
1203_ZJ22JH0235	Jinhua	41	Yes	No	Enteritidis	11
1203_ZJ22JH0234	Jinhua	61	No	No	Goldcoast	358
1203_ZJ22JH0233	Jinhua	32	Yes	No	Typhimurium	19
1203_ZJ22JH0232	Jinhua	15	Yes	No	Enteritidis	11
1203_ZJ22JH0230	Jinhua	22	Yes	No	Goldcoast	358
1203_ZJ22JH0229	Jinhua	78	Yes	No	Typhimurium	19
1203_ZJ22JH0227	Jinhua	0	Yes	No	Typhimurium	19
1203_ZJ22JH0226	Jinhua	27	No	No	London	155
1203_ZJ22JH0225	Jinhua	71	No	No	Enteritidis	11
1203_ZJ22JH0223	Jinhua	16	No	No	unknown	852
1203_ZJ22JH0221	Jinhua	17	No	No	London	155
1203_ZJ22JH0220	Jinhua	30	No	No	London	155
1203_ZJ22JH0219	Jinhua	33	No	No	Enteritidis	11
1864_sy-yw-2022-037	Jinhua	45	Yes	No	Typhimurium	19
1864_sy-yw-2022-035	Jinhua	27	Yes	No	Weltevreden	365
1864_sy-yw-2022-034	Jinhua	1	Yes	No	I 1,4,[5],12:i:-	34
1864_sy-yw-2022-033	Jinhua	0	Yes	No	Give	516
1864_sy-yw-2022-032	Jinhua	0	Yes	No	Typhimurium	19
1864_sy-yw-2022-031	Jinhua	0	Yes	No	Typhimurium	19
1864_sy-yw-2022-030	Jinhua	60	Yes	No	Typhimurium	19
1864_sy-yw-2022-029	Jinhua	63	Yes	No	Goldcoast	358
1864_sy-yw-2022-028	Jinhua	33	Yes	No	Stanley	29
1864_sy-yw-2022-027	Jinhua	1	Yes	No	I 1,4,[5],12:i:-	34
1864_sy-yw-2022-026	Jinhua	0	Yes	No	Brandenburg	65
1864_sy-yw-2022-025	Jinhua	0	Yes	No	I 1,4,[5],12:i:-	34
1864_sy-yw-2022-023	Jinhua	24	Yes	No	Enteritidis	11
1864_sy-yw-2022-022	Jinhua	31	Yes	No	unknown	-
1864_sy-yw-2022-020	Jinhua	1	Yes	No	I 1,4,[5],12:i:-	34
1864_sy-yw-2022-018	Jinhua	1	Yes	No	Agona	13
1864_sy-yw-2022-017	Jinhua	1	Yes	No	Derby	40
1864_sy-yw-2022-016	Jinhua	1	Yes	No	I 1,4,[5],12:i:-	34
1864_sy-yw-2022-015	Jinhua	44	Yes	No	I 1,4,[5],12:i:-	34
1864_sy-yw-2022-013	Jinhua	2	Yes	No	I 1,4,[5],12:i:-	34
1864_sy-yw-2022-012	Jinhua	1	Yes	No	Derby	40
1864_sy-yw-2022-011	Jinhua	0	Yes	No	I 1,4,[5],12:i:-	34
1864_sy-yw-2022-010	Jinhua	0	Yes	No	London	155
1864_sy-yw-2022-009	Jinhua	0	Yes	No	Goldcoast	358
1864_sy-yw-2022-008	Jinhua	1	Yes	No	I 1,4,[5],12:i:-	34
1864_sy-yw-2022-007	Jinhua	1	Yes	No	Rissen	469
1864_sy-yw-2022-006	Jinhua	0	Yes	No	I 1,4,[5],12:i:-	34
1864_sy-yw-2022-005	Jinhua	3	Yes	No	Saintpaul	27
1201_ZJHZ22SAL165	Hangzhou	40	Yes	No	Goldcoast	358
1201_ZJHZ22SAL164	Hangzhou	67	Yes	No	Typhimurium	19
1201_ZJHZ22SAL163	Hangzhou	42	Yes	No	Manhattan	18
1201_ZJHZ22SAL162	Hangzhou	36	Yes	No	Thompson	26
1201_ZJHZ22SAL161	Hangzhou	0	Yes	No	Typhimurium	19
1201_ZJHZ22SAL160	Hangzhou	1	Yes	No	I 1,4,[5],12:i:-	34
1201_ZJHZ22SAL159	Hangzhou	5	Yes	No	Enteritidis	11
1201_ZJHZ22SAL158	Hangzhou	3	Yes	No	I 1,4,[5],12:i:-	34
1201_ZJHZ22SAL157	Hangzhou	0	Yes	No	Typhimurium	19
1201_ZJHZ22SAL156	Hangzhou	0	Yes	No	Enteritidis	11
1864_sy-yw-2022-004	Jinhua	1	Yes	No	I 1,4,[5],12:i:-	34
1864_sy-yw-2022-003	Jinhua	2	Yes	No	I 1,4,[5],12:i:-	34
1864_sy-yw-2022-002	Jinhua	2	Yes	No	Thompson	26
1864_sy-yw-2022-001	Jinhua	1	Yes	No	I 1,4,[5],12:i:-	34
1201_ZJHZ22SAL155	Hangzhou	2	Yes	No	Agona	13
1201_ZJHZ22SAL154	Hangzhou	70	Yes	No	London	155
1201_ZJHZ22SAL153	Hangzhou	63	Yes	No	I 1,4,[5],12:i:-	34
1201_ZJHZ22SAL152	Hangzhou	3	Yes	No	I 1,4,[5],12:i:-	34
1201_ZJHZ22SAL151	Hangzhou	75	Yes	No	I 1,4,[5],12:i:-	34
1201_ZJHZ22SAL150	Hangzhou	57	Yes	No	Corvallis	1541
1201_ZJHZ22SAL149	Hangzhou	77	Yes	No	Derby	40
1201_ZJHZ22SAL148	Hangzhou	59	Yes	No	I 1,4,[5],12:i:-	34
1201_ZJHZ22SAL147	Hangzhou	28	Yes	No	I 1,4,[5],12:i:-	34
1201_ZJHZ22SAL168	Hangzhou	27	No	No	Enteritidis	11
1201_ZJHZ22SAL167	Hangzhou	32	No	No	Enteritidis	11
1201_ZJHZ22SAL166	Hangzhou	40	No	No	Goldcoast	358
1201_ZJHZ22SAL169	Hangzhou	27	No	No	Enteritidis	11
1203_ZJ22JH0188	Jinhua	37	No	No	Enteritidis	11
1203_ZJ22JH0187	Jinhua	19	No	No	Enteritidis	11
1203_ZJ22JH0186	Jinhua	21	No	No	I 1,4,[5],12:i:-	34
1203_ZJ22JH0185	Jinhua	21	No	No	I 1,4,[5],12:i:-	34
1203_ZJ22JH0184	Jinhua	4	No	No	I 1,4,[5],12:i:-	34
1203_ZJ22JH0183	Jinhua	29	No	No	London	155
1203_ZJ22JH0182	Jinhua	8	No	No	I 1,4,[5],12:i:-	34
1207_ZJ22HH0322SAL	Huzhou	2	Yes	No	Typhimurium	19
1206_ZJWZ22SAL072	Wenzhou	67	Yes	No	Goldcoast	358
1206_ZJWZ22SAL071	Wenzhou	78	Yes	No	Goldcoast	358
1203_ZJ22JH0155	Jinhua	34	Yes	No	London	155
1203_ZJ22JH0154	Jinhua	1	Yes	No	I 1,4,[5],12:i:-	34
1203_ZJ22JH0153	Jinhua	1	Yes	No	I 1,4,[5],12:i:-	34
1203_ZJ22JH0152	Jinhua	1	Yes	No	Infantis	32
1203_ZJ22JH0151	Jinhua	38	Yes	No	Enteritidis	11
1203_ZJ22JH0150	Jinhua	1	Yes	No	Derby	40
1201_ZJHZ22SAL112	Hangzhou	1	No	No	Typhimurium	19
1201_ZJHZ22SAL111	Hangzhou	2	No	No	Typhimurium	19
1203_ZJ22JH0149	Jinhua	57	Yes	No	Enteritidis	11
1203_ZJ22JH0148	Jinhua	0	Yes	No	I 1,4,[5],12:i:-	34
1203_ZJ22JH0147	Jinhua	0	Yes	No	I 1,4,[5],12:i:-	34
1203_ZJ22JH0146	Jinhua	0	Yes	No	Goldcoast	358
1203_ZJ22JH0145	Jinhua	2	Yes	No	I 1,4,[5],12:i:-	-
1203_ZJ22JH0144	Jinhua	5	Yes	No	London	155
1203_ZJ22JH0143	Jinhua	1	Yes	No	I 1,4,[5],12:i:-	34
1203_ZJ22JH0142	Jinhua	5	Yes	No	I 1,4,[5],12:i:-	34
1203_ZJ22JH0141	Jinhua	1	Yes	No	I 1,4,[5],12:i:-	34
1203_ZJ22JH0140	Jinhua	48	Yes	No	I 1,4,[5],12:i:-	34
1203_ZJ22JH0139	Jinhua	5	Yes	No	London	155
1203_ZJ22JH0138	Jinhua	1	Yes	No	I 1,4,[5],12:i:-	34
1203_ZJ22JH0137	Jinhua	1	Yes	No	I 1,4,[5],12:i:-	34
1203_ZJ22JH0136	Jinhua	82	Yes	No	unknown	-
1201_ZJHZ22SAL140	Hangzhou	1	Yes	No	Thompson	26
1201_ZJHZ22SAL138	Hangzhou	4	Yes	No	London	155
1201_ZJHZ22SAL137	Hangzhou	0	Yes	No	London	155
1201_ZJHZ22SAL136	Hangzhou	1	Yes	No	Typhimurium	19
1201_ZJHZ22SAL135	Hangzhou	2	Yes	No	Schwarzengrund	241
1201_ZJHZ22SAL134	Hangzhou	1	Yes	No	Derby	40
1201_ZJHZ22SAL133	Hangzhou	1	Yes	No	Enteritidis	-
1201_ZJHZ22SAL132	Hangzhou	2	Yes	No	Enteritidis	11
1201_ZJHZ22SAL131	Hangzhou	3	Yes	No	Enteritidis	11
1201_ZJHZ22SAL129	Hangzhou	0	Yes	No	I 1,4,[5],12:i:-	34
1201_ZJHZ22SAL128	Hangzhou	0	Yes	No	I 1,4,[5],12:i:-	34
1201_ZJHZ22SAL127	Hangzhou	0	Yes	No	I 1,4,[5],12:i:-	34
1201_ZJHZ22SAL126	Hangzhou	1	Yes	No	I 1,4,[5],12:i:-	34
1201_ZJHZ22SAL125	Hangzhou	2	Yes	No	I 1,4,[5],12:i:-	34
1201_ZJHZ22SAL124	Hangzhou	0	Yes	No	Typhimurium	19
1201_ZJHZ22SAL123	Hangzhou	1	Yes	No	Typhimurium	19
1201_ZJHZ22SAL121	Hangzhou	76	No	No	Enteritidis	11
1201_ZJHZ22SAL120	Hangzhou	25	No	No	Give	516
1201_ZJHZ22SAL119	Hangzhou	34	No	No	Give	516
1201_ZJHZ22SAL118	Hangzhou	32	Yes	No	Enteritidis	11
1201_ZJHZ22SAL117	Hangzhou	26	Yes	No	I 1,4,[5],12:i:-	34
1201_ZJHZ22SAL116	Hangzhou	44	Yes	No	I 1,4,[5],12:i:-	34
1201_ZJHZ22SAL115	Hangzhou	45	Yes	No	Enteritidis	11
1201_ZJHZ22SAL114	Hangzhou	56	Yes	No	I 1,4,[5],12:i:-	34
1201_ZJHZ22SAL146	Hangzhou	65	Yes	No	Goldcoast	358
1201_ZJHZ22SAL145	Hangzhou	59	Yes	No	Typhimurium	19
1201_ZJHZ22SAL144	Hangzhou	27	Yes	No	Agona	13
1201_ZJHZ22SAL143	Hangzhou	33	Yes	No	Enteritidis	38
1201_ZJHZ22SAL142	Hangzhou	2	Yes	No	Montevideo	4
1208_ZJ22QZ0141SAL	Quzhou	53	Yes	No	Enteritidis	11
1208_ZJ22QZ0140SAL	Quzhou	64	Yes	No	Typhimurium	99
1208_ZJ22QZ0224SAL	Quzhou	1	Yes	No	Typhimurium	19
1208_ZJ22QZ0116SAL	Quzhou	55	Yes	No	Enteritidis	11
1208_ZJ22QZ0115SAL	Quzhou	49	Yes	No	I 1,4,[5],12:i:-	34
1208_ZJ22QZ0114SAL	Quzhou	57	Yes	No	Enteritidis	11
1208_ZJ22QZ0113SAL	Quzhou	0	Yes	No	I 1,4,[5],12:i:-	34
1208_ZJ22QZ0112SAL	Quzhou	52	Yes	No	I 1,4,[5],12:i:-	34
1201_ZJHZ22SAL110	Hangzhou	70	No	No	London	155
1201_ZJHZ22SAL109	Hangzhou	37	Yes	No	Thompson	26
1201_ZJHZ22SAL108	Hangzhou	70	Yes	No	Mbandaka	413
1201_ZJHZ22SAL106	Hangzhou	58	Yes	No	Livingstone|Wil	8334
1201_ZJHZ22SAL105	Hangzhou	1	Yes	No	Goldcoast	358
1201_ZJHZ22SAL104	Hangzhou	16	Yes	No	I 1,4,[5],12:b:-	42
1201_ZJHZ22SAL103	Hangzhou	15	Yes	No	I 1,4,[5],12:b:-	42
1201_ZJHZ22SAL102	Hangzhou	59	Yes	No	London	155
1201_ZJHZ22SAL101	Hangzhou	60	Yes	No	I 1,4,[5],12:i:-	34
1201_ZJHZ22SAL100	Hangzhou	23	Yes	No	Braenderup	22
1201_ZJHZ22SAL099	Hangzhou	37	Yes	No	Braenderup	22
1201_ZJHZ22SAL098	Hangzhou	54	No	No	Rissen	469
1201_ZJHZ22SAL097	Hangzhou	2	No	No	Typhimurium	19
1201_ZJHZ22SAL096	Hangzhou	58	No	No	I 1,4,[5],12:i:-	34
1201_ZJHZ22SAL095	Hangzhou	2	No	No	I 1,4,[5],12:i:-	34
1201_ZJHZ22SAL094	Hangzhou	28	Yes	No	Worthington	592
1201_ZJHZ22SAL093	Hangzhou	78	Yes	No	I 1,4,[5],12:i:-	34
1201_ZJHZ22SAL092	Hangzhou	64	Yes	No	I 1,4,[5],12:i:-	34
1201_ZJHZ22SAL091	Hangzhou	33	Yes	No	Braenderup	22
1201_ZJHZ22SAL090	Hangzhou	61	Yes	No	Thompson	26
1201_ZJHZ22SAL089	Hangzhou	26	Yes	No	Agona	13
1201_ZJHZ22SAL088	Hangzhou	19	Yes	No	Infantis	32
1201_ZJHZ22SAL087	Hangzhou	58	Yes	No	Typhimurium	19
1201_ZJHZ22SAL084	Hangzhou	26	Yes	No	Haifa	49
1201_ZJHZ22SAL083	Hangzhou	74	Yes	No	Corvallis	1541
1201_ZJHZ22SAL082	Hangzhou	42	Yes	No	Typhimurium	19
1201_ZJHZ22SAL081	Hangzhou	92	Yes	No	I 1,4,[5],12:d:-	279
1208_ZJ22QZ0110SAL	Quzhou	1	Yes	No	Derby	40
1208_ZJ22QZ0109SAL	Quzhou	57	Yes	No	Enteritidis	11
1208_ZJ22QZ0108SAL	Quzhou	73	Yes	No	I 1,4,[5],12:i:-	34
1208_ZJ22QZ0107SAL	Quzhou	0	Yes	No	I 1,4,[5],12:i:-	34
1208_ZJ22QZ0106SAL	Quzhou	86	Yes	No	Goldcoast	358
1208_ZJ22QZ0105SAL	Quzhou	52	Yes	No	Thompson	26
1208_ZJ22QZ0103SAL	Quzhou	27	Yes	No	Corvallis	1541
1201_ZJHZ22SAL080	Hangzhou	53	Yes	No	I 1,4,[5],12:i:-	34
1201_ZJHZ22SAL079	Hangzhou	45	Yes	No	Braenderup	22
1201_ZJHZ22SAL078	Hangzhou	28	No	No	I 1,4,[5],12:i:-	34
1201_ZJHZ22SAL077	Hangzhou	68	Yes	No	I 1,4,[5],12:i:-	34
1201_ZJHZ22SAL076	Hangzhou	1	Yes	No	I 1,4,[5],12:i:-	34
1201_ZJHZ22SAL075	Hangzhou	74	Yes	No	I 1,4,[5],12:i:-	34
1201_ZJHZ22SAL074	Hangzhou	40	No	No	I 1,4,[5],12:i:-	34
1201_ZJHZ22SAL073	Hangzhou	4	No	No	I 1,4,[5],12:i:-	34
1201_ZJHZ22SAL071	Hangzhou	59	Yes	No	Typhimurium	19
1201_ZJHZ22SAL070	Hangzhou	49	Yes	No	London	155
1201_ZJHZ22SAL069	Hangzhou	26	Yes	No	Give	516
1201_ZJHZ22SAL068	Hangzhou	53	Yes	No	Enteritidis	11
1201_ZJHZ22SAL067	Hangzhou	53	Yes	No	Enteritidis	11
1201_ZJHZ22SAL066	Hangzhou	33	Yes	No	Enteritidis	11
1201_ZJHZ22SAL065	Hangzhou	29	Yes	No	I 1,4,[5],12:i:-	34
1201_ZJHZ22SAL064	Hangzhou	0	Yes	No	I 1,4,[5],12:i:-	34
1201_ZJHZ22SAL063	Hangzhou	20	Yes	No	Enteritidis	11
1201_ZJHZ22SAL062	Hangzhou	72	Yes	No	Goldcoast	358
1201_ZJHZ22SAL060	Hangzhou	16	Yes	No	Enteritidis	11
1201_ZJHZ22SAL059	Hangzhou	37	Yes	No	I 1,4,[5],12:i:-	34
1201_ZJHZ22SAL058	Hangzhou	39	Yes	No	I 1,4,[5],12:i:-	34
1201_ZJHZ22SAL057	Hangzhou	3	Yes	No	Enteritidis	11
1201_ZJHZ22SAL056	Hangzhou	79	Yes	No	Rissen	469
1201_ZJHZ22SAL055	Hangzhou	38	Yes	No	Enteritidis	11
1201_ZJHZ22SAL054	Hangzhou	92	Yes	No	Enteritidis	11
1201_ZJHZ22SAL053	Hangzhou	0	Yes	No	I 1,4,[5],12:i:-	34
1201_ZJHZ22SAL052	Hangzhou	59	Yes	No	London	155
1206_ZJWZ22SAL055	Wenzhou	28	No	Yes	Enteritidis	11
1206_ZJWZ22SAL054	Wenzhou	29	No	Yes	Enteritidis	11
1206_ZJWZ22SAL052	Wenzhou	53	No	Yes	Enteritidis	11
1206_ZJWZ22SAL051	Wenzhou	60	No	Yes	Enteritidis	11
1206_ZJWZ22SAL050	Wenzhou	55	No	Yes	Enteritidis	11
1203_ZJ22JH0069	Jinhua	2	Yes	No	I 1,4,[5],12:i:-	34
1203_ZJ22JH0067	Jinhua	3	Yes	No	Stanley	29
1203_ZJ22JH0062	Jinhua	51	Yes	No	Stanley	29
1207_ZJ22HH0320SAL	Huzhou	31	No	Yes	Enteritidis	11
1207_ZJ22HH0319SAL	Huzhou	27	No	Yes	Enteritidis	11
1207_ZJ22HH0318SAL	Huzhou	8	No	Yes	Enteritidis	11
1207_ZJ22HH0317SAL	Huzhou	10	No	Yes	Enteritidis	11
1207_ZJ22HH0316SAL	Huzhou	27	No	Yes	Enteritidis	11
1207_ZJ22HH0315SAL	Huzhou	33	No	Yes	Enteritidis	11
1207_ZJ22HH0314SAL	Huzhou	8	No	Yes	Enteritidis	11
1207_ZJ22HH0313SAL	Huzhou	5	No	Yes	Enteritidis	11
1207_ZJ22HH0312SAL	Huzhou	1	No	Yes	Enteritidis	11
1207_ZJ22HH0311SAL	Huzhou	22	No	Yes	Enteritidis	11
1201_ZJHZ22SAL051	Hangzhou	32	Yes	No	Manhattan	18
1201_ZJHZ22SAL050	Hangzhou	0	Yes	No	Thompson	26
1201_ZJHZ22SAL113	Hangzhou	64	Yes	No	Stanley	29
1201_ZJHZ22SAL048	Hangzhou	73	Yes	No	I 1,4,[5],12:i:-	34
1201_ZJHZ22SAL047	Hangzhou	0	Yes	No	Rissen	469
1201_ZJHZ22SAL046	Hangzhou	67	Yes	No	I 1,4,[5],12:i:-	34
1201_ZJHZ22SAL045	Hangzhou	54	No	No	Give	516
1201_ZJHZ22SAL044	Hangzhou	0	No	No	Thompson	26
1201_ZJHZ22SAL043	Hangzhou	0	Yes	No	I 1,4,[5],12:i:-	34
1201_ZJHZ22SAL042	Hangzhou	65	Yes	No	Rissen	469
1203_ZJ22JH0057	Jinhua	53	No	Yes	Enteritidis	11
1203_ZJ22JH0055	Jinhua	57	No	Yes	Enteritidis	11
1096_ZJNB22SAL260	Ningbo	1	Yes	No	London	155
1096_ZJNB22SAL259	Ningbo	1	Yes	No	London	155
1096_ZJNB22SAL258	Ningbo	1	Yes	No	I 1,4,[5],12:i:-	34
1096_ZJNB22SAL257	Ningbo	1	Yes	No	I 1,4,[5],12:i:-	34
1096_ZJNB22SAL254	Ningbo	43	Yes	No	Rissen	469
1096_ZJNB22SAL253	Ningbo	76	Yes	No	Typhimurium	19
1096_ZJNB22SAL252	Ningbo	13	Yes	No	I 1,4,[5],12:i:-	34
1096_ZJNB22SAL236	Ningbo	81	Yes	No	London	155
1096_ZJNB22SAL235	Ningbo	9	Yes	No	Stanley	29
1096_ZJNB22SAL234	Ningbo	54	Yes	No	Rissen	469
1096_ZJNB22SAL231	Ningbo	57	Yes	No	London	155
1096_ZJNB22SAL229	Ningbo	2	Yes	No	Enteritidis	11
1207_ZJ22HH0222SAL	Huzhou	10	Yes	No	I 1,4,[5],12:i:-	34
1207_ZJ22HH0215SAL	Huzhou	0	Yes	No	I 1,4,[5],12:i:-	34
1207_ZJ22HH0214SAL	Huzhou	35	Yes	No	I 1,4,[5],12:i:-	34
1207_ZJ22HH0096SAL	Huzhou	57	Yes	No	Typhimurium	19
1207_ZJ22HH0095SAL	Huzhou	1	Yes	No	Poona	3095
1207_ZJ22HH0094SAL	Huzhou	7	Yes	No	Enteritidis	11
1207_ZJ22HH0092SAL	Huzhou	2	Yes	No	Enteritidis	11
1207_ZJ22HH0093SAL	Huzhou	0	Yes	No	Enteritidis	11
1207_ZJ22HH0091SAL	Huzhou	0	Yes	No	Typhimurium	-
1207_ZJ22HH0090SAL	Huzhou	0	Yes	No	I 1,4,[5],12:i:-	34
1207_ZJ22HH0089SAL	Huzhou	3	Yes	No	I 1,4,[5],12:i:-	34
1207_ZJ22HH0088SAL	Huzhou	46	Yes	No	Enteritidis	11
1207_ZJ22HH0031SAL	Huzhou	4	Yes	No	I 1,4,[5],12:i:-	34
1096_ZJNB22SAL215	Ningbo	26	Yes	No	I 1,4,[5],12:i:-	34
1096_ZJNB22SAL214	Ningbo	19	Yes	No	I 1,4,[5],12:i:-	34
1096_ZJNB22SAL205	Ningbo	48	Yes	No	Enteritidis	-
1096_ZJNB22SAL204	Ningbo	30	Yes	No	I 1,4,[5],12:i:-	34
1096_ZJNB22SAL203	Ningbo	64	Yes	No	I 1,4,[5],12:i:-	34
1096_ZJNB22SAL202	Ningbo	41	Yes	No	I 1,4,[5],12:i:-	34
1096_ZJNB22SAL201	Ningbo	35	Yes	No	I 1,4,[5],12:i:-	34
1096_ZJNB22SAL200	Ningbo	64	No	No	Goldcoast	2529
1096_ZJNB22SAL199	Ningbo	63	Yes	No	Goldcoast	358
1096_ZJNB22SAL198	Ningbo	24	Yes	No	Enteritidis	11
1096_ZJNB22SAL197	Ningbo	0	Yes	No	I 1,4,[5],12:i:-	34
1096_ZJNB22SAL195	Ningbo	0	Yes	No	I 1,4,[5],12:i:-	34
1096_ZJNB22SAL188	Ningbo	54	Yes	No	Braenderup	22
1096_ZJNB22SAL187	Ningbo	85	Yes	No	Typhimurium	19
1096_ZJNB22SAL186	Ningbo	28	Yes	No	Enteritidis	11
1096_ZJNB22SAL185	Ningbo	20	Yes	No	Enteritidis	11
1096_ZJNB22SAL167	Ningbo	3	Yes	No	London	155
1096_ZJNB22SAL166	Ningbo	79	No	No	London	155
1096_ZJNB22SAL161	Ningbo	57	Yes	No	Enteritidis	11
1096_ZJNB22SAL160	Ningbo	5	Yes	No	Enteritidis	11
1096_ZJNB22SAL158	Ningbo	82	Yes	No	Rissen	469
1096_ZJNB22SAL157	Ningbo	1	Yes	No	Braenderup	22
1096_ZJNB22SAL156	Ningbo	2	Yes	No	I 1,4,[5],12:i:-	34
1096_ZJNB22SAL153	Ningbo	42	Yes	No	Newport	45
1209_ZJJX22SAL308	Jiaxing	55	Yes	No	Schwarzengrund	96
1209_ZJJX22SAL307	Jiaxing	81	Yes	No	Indiana	17
1209_ZJJX22SAL290	Jiaxing	59	Yes	No	I 1,4,[5],12:i:-	34
1209_ZJJX22SAL270	Jiaxing	62	Yes	No	Typhimurium	19
1209_ZJJX22SAL265	Jiaxing	2	Yes	No	I 1,4,[5],12:i:-	34
1209_ZJJX22SAL263	Jiaxing	59	Yes	No	Enteritidis	11
1209_ZJJX22SAL262	Jiaxing	70	Yes	No	London	155
1209_ZJJX22SAL260	Jiaxing	32	Yes	No	London	155
1209_ZJJX22SAL258	Jiaxing	27	Yes	No	Enteritidis	11
1209_ZJJX22SAL256	Jiaxing	4	Yes	No	I 1,4,[5],12:i:-	34
1208_ZJQZ22_0102	Quzhou	26	Yes	Yes	I 1,4,[5],12:i:-	34
1208_ZJQZ22_0101	Quzhou	25	Yes	Yes	I 1,4,[5],12:i:-	34
1208_ZJQZ22_0100	Quzhou	24	Yes	Yes	I 1,4,[5],12:i:-	34
1208_ZJQZ22_0099	Quzhou	28	Yes	Yes	I 1,4,[5],12:i:-	34
1208_ZJQZ22_0098	Quzhou	35	Yes	Yes	I 1,4,[5],12:i:-	34
1208_ZJQZ22_0097	Quzhou	45	Yes	Yes	I 1,4,[5],12:i:-	34
1208_ZJQZ22_0096	Quzhou	43	Yes	Yes	I 1,4,[5],12:i:-	34
1208_ZJQZ22_0095	Quzhou	72	Yes	No	I 1,4,[5],12:i:-	34
1208_ZJQZ22_0094	Quzhou	57	Yes	No	London	155
1208_ZJQZ22_0093	Quzhou	40	Yes	No	Rissen	469
1208_ZJQZ22_0092	Quzhou	64	Yes	No	London	155
1208_ZJQZ22_0091	Quzhou	69	Yes	No	Infantis	32
1208_ZJQZ22_0090	Quzhou	74	Yes	No	Agona	13
1208_ZJQZ22_0089	Quzhou	66	Yes	No	Agona	13
1208_ZJQZ22_0088	Quzhou	48	Yes	No	Enteritidis	11
1208_ZJQZ22_0087	Quzhou	70	Yes	No	I 1,4,[5],12:i:-	34
1208_ZJQZ22_0086	Quzhou	45	Yes	No	Rissen	469
1208_ZJQZ22_0085	Quzhou	29	Yes	No	London	155
1208_ZJQZ22_0084	Quzhou	58	Yes	No	Typhimurium	19
1208_ZJQZ22_0082	Quzhou	57	Yes	No	Enteritidis	11
1208_ZJQZ22_0081	Quzhou	61	Yes	No	I 1,4,[5],12:i:-	34
1208_ZJQZ22_0080	Quzhou	58	Yes	No	I 1,4,[5],12:i:-	34
1208_ZJQZ22_0079	Quzhou	37	Yes	No	I 1,4,[5],12:i:-	34
1208_ZJQZ22_0078	Quzhou	20	Yes	No	Enteritidis	11
1208_ZJQZ22_0069	Quzhou	1	Yes	No	I 1,4,[5],12:i:-	34
1208_ZJQZ22_0059	Quzhou	54	Yes	No	I 1,4,[5],12:i:-	34
1208_ZJQZ22_0047	Quzhou	0	Yes	No	London	155
1208_ZJQZ22_0046	Quzhou	1	Yes	No	Rissen	469
1208_ZJQZ22_0045	Quzhou	72	Yes	No	I 1,4,[5],12:i:-	34
1208_ZJQZ22_0019	Quzhou	70	Yes	No	I 1,4,[5],12:i:-	34
1208_ZJQZ22_0015	Quzhou	49	Yes	No	Rissen	469
1208_ZJQZ22_0018	Quzhou	14	Yes	No	Enteritidis	11
1208_ZJQZ22_0017	Quzhou	1	Yes	No	I 1,4,[5],12:i:-	34
1208_ZJQZ22_0016	Quzhou	78	Yes	No	Enteritidis	11
1208_ZJQZ22_0014	Quzhou	79	Yes	No	I 1,4,[5],12:i:-	34
1208_ZJQZ22_0013	Quzhou	37	Yes	No	Infantis	32
1208_ZJQZ22_0012	Quzhou	76	Yes	No	Infantis	32
1208_ZJQZ22_0011	Quzhou	59	Yes	No	Rissen	469
1208_ZJQZ22_0010	Quzhou	1	Yes	No	I 1,4,[5],12:i:-	34
1208_ZJQZ22_0009	Quzhou	73	Yes	No	I 1,4,[5],12:i:-	34
1208_ZJQZ22_0008	Quzhou	5	Yes	No	I 1,4,[5],12:i:-	34
1208_ZJQZ22_0007	Quzhou	71	Yes	No	Rissen	469
1208_ZJQZ22_0006	Quzhou	82	Yes	No	I C1:i:-	-
1208_ZJQZ22_0004	Quzhou	0	Yes	No	I 1,4,[5],12:i:-	34
1208_ZJQZ22_0003	Quzhou	1	Yes	No	I 1,4,[5],12:i:-	34
1208_ZJQZ22_0001	Quzhou	43	Yes	No	I 1,4,[5],12:i:-	34
1208_ZJQZ22_0002	Quzhou	0	Yes	No	I 1,4,[5],12:i:-	34
1204_ZJZS22SAL060	Zhoushan	70	Yes	No	Enteritidis	11
1201_ZJHZ22SAL041	Hangzhou	40	Yes	No	Stanley	29
1201_ZJHZ22SAL040	Hangzhou	63	Yes	No	I 1,4,[5],12:i:-	34
1201_ZJHZ22SAL039	Hangzhou	43	Yes	No	I 1,4,[5],12:i:-	34
1201_ZJHZ22SAL038	Hangzhou	67	Yes	No	I 1,4,[5],12:i:-	34
1201_ZJHZ22SAL037	Hangzhou	28	Yes	No	London	155
1201_ZJHZ22SAL049	Hangzhou	0	Yes	No	Pomona	451
1201_ZJHZ22SAL036	Hangzhou	55	Yes	No	I 1,4,[5],12:i:-	34
1201_ZJHZ22SAL033	Hangzhou	1	Yes	No	Infantis	32
1201_ZJHZ22SAL032	Hangzhou	5	Yes	No	Singapore	501
1201_ZJHZ22SAL031	Hangzhou	1	Yes	No	Derby	40
1201_ZJHZ22SAL030	Hangzhou	0	No	No	Derby	40
1201_ZJHZ22SAL029	Hangzhou	0	Yes	No	Goldcoast	358
1201_ZJHZ22SAL028	Hangzhou	1	Yes	No	Goldcoast	358
1201_ZJHZ22SAL027	Hangzhou	1	Yes	No	Infantis	32
1201_ZJHZ22SAL026	Hangzhou	0	Yes	No	I 1,4,[5],12:i:-	34
1201_ZJHZ22SAL025	Hangzhou	1	Yes	No	I 1,4,[5],12:i:-	34
1201_ZJHZ22SAL024	Hangzhou	1	Yes	No	Derby	40
1201_ZJHZ22SAL023	Hangzhou	1	Yes	No	Stanley	29
1201_ZJHZ22SAL022	Hangzhou	4	Yes	No	I 1,4,[5],12:i:-	34
1201_ZJHZ22SAL021	Hangzhou	1	Yes	No	Typhimurium	34
1201_ZJHZ22SAL020	Hangzhou	1	Yes	No	I 1,4,[5],12:i:-	34
1201_ZJHZ22SAL019	Hangzhou	3	Yes	No	I 1,4,[5],12:i:-	34
1204_ZJZS22SAL059	Zhoushan	67	Yes	No	Enteritidis	11
1204_ZJZS22SAL049	Zhoushan	76	Yes	No	Typhimurium	19
1204_ZJZS22SAL048	Zhoushan	63	Yes	No	unknown	298
1204_ZJZS22SAL041	Zhoushan	75	Yes	No	Typhimurium	19
1206_ZJWZ22SAL035	Wenzhou	1	Yes	No	I C1:r:-	16
1206_ZJWZ22SAL034	Wenzhou	40	Yes	No	Typhimurium	19
1206_ZJWZ22SAL033	Wenzhou	43	Yes	No	London	155
1206_ZJWZ22SAL032	Wenzhou	0	Yes	No	Typhimurium	19
1206_ZJWZ22SAL031	Wenzhou	49	Yes	No	Indiana	17
1206_ZJWZ22SAL030	Wenzhou	1	Yes	No	London	155
1206_ZJWZ22SAL029	Wenzhou	33	Yes	No	I 1,4,[5],12:i:-	34
1206_ZJWZ22SAL028	Wenzhou	1	Yes	No	Weltevreden	365
1206_ZJWZ22SAL027	Wenzhou	0	Yes	No	I 1,4,[5],12:i:-	34
1206_ZJWZ22SAL026	Wenzhou	0	Yes	No	I 1,4,[5],12:i:-	34
1206_ZJWZ22SAL025	Wenzhou	80	Yes	No	I 1,4,[5],12:i:-	34
1206_ZJWZ22SAL023	Wenzhou	6	Yes	No	I 1,4,[5],12:i:-	34
1206_ZJWZ22SAL022	Wenzhou	76	Yes	No	Infantis	32
1206_ZJWZ22SAL021	Wenzhou	75	Yes	No	Typhimurium	19
1206_ZJWZ22SAL020	Wenzhou	0	Yes	No	I 1,4,[5],12:i:-	34
1206_ZJWZ22SAL019	Wenzhou	75	Yes	No	Derby	40
1206_ZJWZ22SAL018	Wenzhou	0	Yes	No	Infantis	32
1206_ZJWZ22SAL017	Wenzhou	46	Yes	No	London	155
1206_ZJWZ22SAL016	Wenzhou	38	Yes	No	London	155
1206_ZJWZ22SAL015	Wenzhou	27	Yes	No	Typhimurium	19
1204_ZJZS22SAL032	Zhoushan	69	Yes	No	London	155
1204_ZJZS22SAL031	Zhoushan	49	Yes	No	I 1,4,[5],12:i:-	34
1204_ZJZS22SAL029	Zhoushan	51	Yes	No	Typhimurium	-
1204_ZJZS22SAL028	Zhoushan	55	Yes	No	Typhimurium	19
1201_ZJHZ22SAL008	Hangzhou	26	Yes	No	unknown	36
1206_ZJWZ22SAL005	Wenzhou	1	Yes	No	I 1,4,[5],12:i:-	34
1206_ZJWZ22SAL012	Wenzhou	29	Yes	No	Enteritidis	11
1206_ZJWZ22SAL014	Wenzhou	2	Yes	No	Typhimurium	19
1206_ZJWZ22SAL013	Wenzhou	50	Yes	No	Muenster	321
1206_ZJWZ22SAL011	Wenzhou	4	Yes	No	I 1,4,[5],12:i:-	34
1096_ZJNB22SAL087	Ningbo	58	Yes	No	Typhimurium	19
1096_ZJNB22SAL084	Ningbo	0	Yes	No	I 1,4,[5],12:i:-	34
1096_ZJNB22SAL083	Ningbo	0	Yes	No	London	155
1096_ZJNB22SAL081	Ningbo	0	Yes	No	Enteritidis	11
1206_ZJWZ22SAL003	Wenzhou	0	Yes	No	I 1,4,[5],12:i:-	34
1206_ZJWZ22SAL004	Wenzhou	54	Yes	No	Enteritidis	11
1206_ZJWZ22SAL001	Wenzhou	1	Yes	No	London	155
1206_ZJWZ22SAL010	Wenzhou	41	Yes	No	Kentucky	198
1206_ZJWZ22SAL009	Wenzhou	1	Yes	No	Litchfield	214
1206_ZJWZ22SAL008	Wenzhou	50	Yes	No	Kentucky	198
1206_ZJWZ22SAL006	Wenzhou	0	Yes	No	Infantis	32
1204_ZJZS22SAL024	Zhoushan	1	Yes	No	Typhimurium	19
1204_ZJZS22SAL023	Zhoushan	3	Yes	No	Typhimurium	19
1204_ZJZS22SAL022	Zhoushan	1	Yes	No	Typhimurium	-
1204_ZJZS22SAL021	Zhoushan	5	Yes	No	Typhimurium	19
1204_ZJZS22SAL019	Zhoushan	3	Yes	No	Typhimurium	19
1204_ZJZS22SAL018	Zhoushan	1	Yes	No	Typhimurium	19
1204_ZJZS22SAL017	Zhoushan	2	Yes	No	I 1,4,[5],12:i:-	34
1204_ZJZS22SAL016	Zhoushan	1	Yes	No	Enteritidis	11
1204_ZJZS22SAL015	Zhoushan	0	Yes	No	London	155
1204_ZJZS22SAL014	Zhoushan	3	Yes	No	Enteritidis	11
1204_ZJZS22SAL013	Zhoushan	2	Yes	No	I 1,4,[5],12:i:-	34
1204_ZJZS22SAL012	Zhoushan	1	Yes	No	Typhimurium	19
1204_ZJZS22SAL010	Zhoushan	1	Yes	No	Typhimurium	19
1096_ZJNB22SAL038	Ningbo	2	Yes	No	Typhimurium	34
1096_ZJNB22SAL003	Ningbo	69	Yes	No	Enteritidis	11
1096_ZJNB22SAL037	Ningbo	72	Yes	No	Typhimurium	19
1204_ZJZS22SAL009	Zhoushan	41	Yes	No	Typhimurium	19
1204_ZJZS22SAL006	Zhoushan	58	Yes	No	Enteritidis	11
1204_ZJZS22SAL003	Zhoushan	5	Yes	No	I 1,4,[5],12:i:-	34
1204_ZJZS22SAL002	Zhoushan	2	Yes	No	Enteritidis	11
1204_ZJZS22SAL001	Zhoushan	2	Yes	No	Aberdeen	426
1202_2021087	Lishui	11	Yes	No	Typhi	2
1201_ZJHZ21_0186	Hangzhou	58	Yes	No	Enteritidis	11
1201_ZJHZ21_0195	Hangzhou	0	Yes	No	Kottbus	8839
1201_ZJHZ21_0187	Hangzhou	51	Yes	No	I 1,4,[5],12:i:-	34
1208_ZJQZ21_0002	Quzhou	0	Yes	No	unknown	147
1201_ZJHZ21_0235	Hangzhou	64	No	No	Typhimurium	19
1201_ZJHZ21_0234	Hangzhou	1	No	No	I 1,4,[5],12:i:-	34
1201_ZJHZ21_0228	Hangzhou	49	Yes	No	Enteritidis	11
1201_ZJHZ21_0225	Hangzhou	48	Yes	No	Enteritidis	11
1201_ZJHZ21_0224	Hangzhou	64	Yes	No	London	155
1201_ZJHZ21_0223	Hangzhou	47	Yes	No	Typhimurium	-
1201_ZJHZ21_0222	Hangzhou	61	Yes	No	Infantis	32
1201_ZJHZ21_0221	Hangzhou	66	Yes	No	I 1,4,[5],12:i:-	34
1201_ZJHZ21_0220	Hangzhou	42	Yes	No	London	155
1201_ZJHZ21_0219	Hangzhou	40	Yes	No	Enteritidis	11
1201_ZJHZ21_0214	Hangzhou	50	Yes	No	I 1,4,[5],12:i:-	34
1201_ZJHZ21_0213	Hangzhou	38	Yes	No	Thompson	26
1201_ZJHZ21_0212	Hangzhou	48	Yes	No	London	155
1201_ZJHZ21_0211	Hangzhou	41	Yes	No	Thompson	26
1201_ZJHZ21_0210	Hangzhou	19	Yes	No	London	155
1201_ZJHZ21_0209	Hangzhou	23	Yes	No	Corvallis	1541
1201_ZJHZ21_0208	Hangzhou	44	Yes	No	I 1,4,[5],12:i:-	34
1201_ZJHZ21_0207	Hangzhou	48	Yes	No	Stanley	29
1201_ZJHZ21_0206	Hangzhou	0	Yes	No	Goldcoast	358
1201_ZJHZ21_0205	Hangzhou	1	Yes	No	I 1,4,[5],12:i:-	34
1201_ZJHZ21_0204	Hangzhou	0	Yes	No	Enteritidis	11
1201_ZJHZ21_0199	Hangzhou	38	Yes	No	Enteritidis	11
1201_ZJHZ21_0181	Hangzhou	1	No	No	Saintpaul	49
1201_ZJHZ21_0180	Hangzhou	1	No	No	I 1,4,[5],12:i:-	34
1201_ZJHZ21_0178	Hangzhou	3	Yes	No	Montevideo	-
1201_ZJHZ21_0175	Hangzhou	43	Yes	No	London	155
1201_ZJHZ21_0171	Hangzhou	56	Yes	No	Typhimurium	19
1201_ZJHZ21_0170	Hangzhou	15	Yes	No	Enteritidis	11
1201_ZJHZ21_0169	Hangzhou	25	Yes	No	I 1,4,[5],12:i:-	34
1201_ZJHZ21_0167	Hangzhou	28	No	No	Enteritidis	11
1201_ZJHZ21_0162	Hangzhou	78	Yes	No	Corvallis	1541
1201_ZJHZ21_0161	Hangzhou	3	Yes	No	I 1,4,[5],12:i:-	34
1201_ZJHZ21_0157	Hangzhou	63	Yes	No	London	155
1201_ZJHZ21_0155	Hangzhou	66	No	No	Kentucky	198
1201_ZJHZ21_0154	Hangzhou	0	No	No	Derby	40
1201_ZJHZ21_0150	Hangzhou	60	Yes	No	Mbandaka	413
1201_ZJHZ21_0140	Hangzhou	28	Yes	No	I 1,4,[5],12:i:-	34
1201_ZJHZ21_0139	Hangzhou	72	Yes	No	unknown	#N/A
1201_ZJHZ21_0138	Hangzhou	65	Yes	No	I 1,4,[5],12:i:-	34
1201_ZJHZ21_0137	Hangzhou	37	Yes	No	Typhimurium	19
1201_ZJHZ21_0136	Hangzhou	62	Yes	No	I 1,4,[5],12:i:-	34
1201_ZJHZ21_0135	Hangzhou	32	Yes	No	London	155
1201_ZJHZ21_0134	Hangzhou	44	Yes	No	Kentucky	198
1201_ZJHZ21_0133	Hangzhou	28	Yes	No	Montevideo	4
1203_ZJJH21_0047	Jinhua	3	Yes	No	Typhimurium	19
1201_ZJHZ21_0132	Hangzhou	42	Yes	No	I 1,4,[5],12:i:-	34
1201_ZJHZ21_0131	Hangzhou	41	Yes	No	I 1,4,[5],12:i:-	34
1201_ZJHZ21_0130	Hangzhou	30	Yes	No	Enteritidis	11
1201_ZJHZ21_0129	Hangzhou	35	Yes	No	Give	516
1201_ZJHZ21_0128	Hangzhou	64	Yes	No	I 1,4,[5],12:i:-	34
1201_ZJHZ21_0127	Hangzhou	41	Yes	No	Enteritidis	11
1201_ZJHZ21_0126	Hangzhou	25	Yes	No	Rissen	469
1201_ZJHZ21_0125	Hangzhou	36	Yes	No	Enteritidis	11
1201_ZJHZ21_0124	Hangzhou	58	Yes	No	I 1,4,[5],12:i:-	34
1201_ZJHZ21_0123	Hangzhou	0	Yes	No	Typhimurium	19
1201_ZJHZ21_0122	Hangzhou	2	Yes	No	Enteritidis	11
1201_ZJHZ21_0121	Hangzhou	0	Yes	No	I 1,4,[5],12:i:-	34
1201_ZJHZ21_0119	Hangzhou	28	Yes	No	Goldcoast	358
1201_ZJHZ21_0118	Hangzhou	72	Yes	No	Montevideo	4
1201_ZJHZ21_0117	Hangzhou	3	No	No	Enteritidis	11
1201_ZJHZ21_0116	Hangzhou	1	Yes	No	London	155
1201_ZJHZ21_0115	Hangzhou	39	Yes	No	Infantis	32
1201_ZJHZ21_0114	Hangzhou	17	Yes	No	Enteritidis	11
1201_ZJHZ21_0047	Hangzhou	51	Yes	No	Enteritidis	11
1201_ZJHZ21_0046	Hangzhou	21	Yes	No	Agona	13
1201_ZJHZ21_0045	Hangzhou	30	Yes	No	Newport	46
1201_ZJHZ21_0044	Hangzhou	1	Yes	No	I 1,4,[5],12:i:-	34
1201_ZJHZ21_0043	Hangzhou	1	Yes	No	Agona	13
1201_ZJHZ21_0042	Hangzhou	1	Yes	No	Goldcoast	358
1201_ZJHZ21_0041	Hangzhou	0	Yes	No	Muenchen	82
1201_ZJHZ21_0040	Hangzhou	1	Yes	No	Typhimurium	19
1201_ZJHZ21_0039	Hangzhou	0	Yes	No	Typhimurium	19
1201_ZJHZ21_0038	Hangzhou	11	Yes	No	Typhimurium	19
1201_ZJHZ21_0037	Hangzhou	0	Yes	No	London	155
1201_ZJHZ21_0036	Hangzhou	5	Yes	No	Typhimurium	34
1201_ZJHZ21_0035	Hangzhou	62	Yes	No	London	155
1201_ZJHZ21_0031	Hangzhou	56	No	No	Goldcoast	358
1201_ZJHZ21_0048	Hangzhou	23	Yes	No	Enteritidis	11
1201_ZJHZ21_0083	Hangzhou	21	Yes	No	Typhimurium	19
1201_ZJHZ21_0082	Hangzhou	25	Yes	No	Typhimurium	19
1201_ZJHZ21_0081	Hangzhou	29	Yes	No	Typhimurium	19
1201_ZJHZ21_0080	Hangzhou	29	Yes	No	Typhimurium	19
1201_ZJHZ21_0079	Hangzhou	63	Yes	No	I 1,4,[5],12:i:-	34
1201_ZJHZ21_0078	Hangzhou	29	Yes	No	I 1,4,[5],12:i:-	34
1201_ZJHZ21_0077	Hangzhou	16	Yes	No	I 1,4,[5],12:i:-	34
1201_ZJHZ21_0075	Hangzhou	69	Yes	No	Calabar	463
1201_ZJHZ21_0073	Hangzhou	1	Yes	No	I 1,4,[5],12:i:-	34
1201_ZJHZ21_0026	Hangzhou	69	Yes	No	Typhimurium	19
1201_ZJHZ21_0025	Hangzhou	63	Yes	No	Typhimurium	19
1201_ZJHZ21_0022	Hangzhou	71	Yes	No	Typhimurium	19
1201_ZJHZ21_0005	Hangzhou	1	Yes	No	I 1,4,[5],12:b:-	42
1201_ZJHZ21_0004	Hangzhou	88	Yes	No	I 1,4,[5],12:b:-	42
1201_ZJHZ21_0027	Hangzhou	67	Yes	No	Typhimurium	19
1201_ZJHZ21_0028	Hangzhou	50	Yes	No	Typhimurium	19
1201_ZJHZ21_0023	Hangzhou	61	Yes	No	Typhimurium	19
1201_ZJHZ21_0003	Hangzhou	38	Yes	No	Enteritidis	11
1201_ZJHZ21_0002	Hangzhou	67	Yes	No	Enteritidis	11
1202_LS2020103sal	Lishui	56	Yes	No	Meleagridis	463
1202_LS2020546sal	Lishui	76	Yes	No	I 1,4,[5],12:i:-	34
1202_LS2020539sal	Lishui	1	Yes	No	Typhimurium	19
1202_LS2020485sal	Lishui	2	Yes	No	I 1,4,[5],12:i:-	19
1202_LS2020483sal	Lishui	58	Yes	No	Typhimurium	19
1202_LS2020480sal	Lishui	1	Yes	No	I 1,4,[5],12:i:-	34
1202_LS2020478sal	Lishui	unknown	No	No	Typhimurium	19
1202_LS2020474sal	Lishui	0	Yes	No	I 1,4,[5],12:i:-	34
1202_LS2020449sal	Lishui	2	Yes	No	I 1,4,[5],12:i:-	34
1202_LS2020420sal	Lishui	1	Yes	No	I 1,4,[5],12:i:-	34
1202_LS2020417sal	Lishui	0	Yes	No	Typhimurium	19
1202_LS2020415sal	Lishui	5	Yes	No	I 1,4,[5],12:i:-	34
1202_LS2020412sal	Lishui	1	Yes	No	I 1,4,[5],12:i:-	34
1202_LS2020402sal	Lishui	25	Yes	No	I 1,4,[5],12:i:-	34
1202_LS2020398sal	Lishui	1	Yes	No	I 1,4,[5],12:i:-	34
1202_LS2020394sal	Lishui	1	Yes	No	Typhimurium	19
1202_LS2020393sal	Lishui	39	Yes	No	I 1,4,[5],12:i:-	34
1202_LS2020371sal	Lishui	70	Yes	No	Typhimurium	19
1202_LS2020338sal	Lishui	1	Yes	No	I 1,4,[5],12:i:-	34
1202_LS2020337sal	Lishui	2	Yes	No	I 1,4,[5],12:i:-	34
1202_LS2020333sal	Lishui	0	Yes	No	I 1,4,[5],12:i:-	34
1202_LS2020332sal	Lishui	1	Yes	No	I 1,4,[5],12:i:-	34
1202_LS2020331sal	Lishui	1	Yes	No	Typhimurium	19
1202_LS2020328sal	Lishui	0	Yes	No	I 1,4,[5],12:i:-	34
1202_LS2020325sal	Lishui	1	Yes	No	I 1,4,[5],12:i:-	34
1202_LS2020324sal	Lishui	0	Yes	No	I 1,4,[5],12:i:-	34
1202_LS2020320sal	Lishui	57	Yes	No	Typhimurium	19
1202_LS2020319sal	Lishui	1	Yes	No	I 1,4,[5],12:i:-	34
1202_LS2020318sal	Lishui	0	Yes	No	Typhimurium	19
1202_LS2020316sal	Lishui	0	Yes	No	Typhimurium	19
1202_LS2020313sal	Lishui	0	Yes	No	Typhimurium	19
1202_LS2020312sal	Lishui	3	Yes	No	I 1,4,[5],12:i:-	34
1202_LS2020300sal	Lishui	0	Yes	No	Typhimurium	19
1202_LS2020299sal	Lishui	0	Yes	No	Typhimurium	19
1202_LS2020297sal	Lishui	3	Yes	No	I 1,4,[5],12:i:-	34
1202_LS2020296sal	Lishui	12	Yes	No	I 1,4,[5],12:i:-	34
1202_LS2020294sal	Lishui	0	Yes	No	I 1,4,[5],12:i:-	34
1202_LS2020293sal	Lishui	1	Yes	No	I 1,4,[5],12:i:-	34
1202_LS2020289sal	Lishui	42	Yes	No	I 1,4,[5],12:i:-	34
1202_LS2020277sal	Lishui	70	Yes	No	Typhimurium	19
1202_LS2020275sal	Lishui	46	Yes	No	I 1,4,[5],12:i:-	34
1202_LS2020270sal	Lishui	69	Yes	No	Typhimurium	19
1202_LS2020262sal	Lishui	1	Yes	No	I 1,4,[5],12:i:-	34
1202_LS2020259sal	Lishui	1	Yes	No	I 1,4,[5],12:i:-	34
1202_LS2020258sal	Lishui	1	Yes	No	Typhimurium	19
1202_LS2020250sal	Lishui	1	Yes	No	I 1,4,[5],12:i:-	34
1202_LS2020248sal	Lishui	1	Yes	No	I 1,4,[5],12:i:-	34
1202_LS2020243sal	Lishui	0	Yes	No	I 1,4,[5],12:i:-	34
1202_LS2020235sal	Lishui	52	Yes	No	I 1,4,[5],12:i:-	34
1202_LS2020232sal	Lishui	0	Yes	No	Typhimurium	19
1202_LS2020230sal	Lishui	54	Yes	No	I 1,4,[5],12:i:-	34
1206_ZJWZ2020-042	Wenzhou	unknown	Yes	No	Saintpaul	49
1202_LS2020120sal	Lishui	0	Yes	No	London	155
1202_LS2020164sal	Lishui	unknown	Yes	No	I 1,4,[5],12:i:-	34
1202_LS2020171sal	Lishui	unknown	No	No	Corvallis	7010
1202_LS2020180sal	Lishui	0	Yes	No	I 1,4,[5],12:i:-	34
1202_LS2020170sal	Lishui	unknown	Yes	No	Corvallis	7010
1202_LS2020169sal	Lishui	unknown	Yes	No	Corvallis	7010
1202_LS2020165sal	Lishui	68	Yes	No	Typhimurium	19
1202_LS2020163sal	Lishui	unknown	Yes	No	Typhimurium	19
1202_LS2020161sal	Lishui	unknown	Yes	No	I 1,4,[5],12:i:-	34
1202_LS2020126sal	Lishui	unknown	Yes	No	Enteritidis	11
1202_LS2020122sal	Lishui	83	Yes	No	Typhimurium	19
1202_LS2020119sal	Lishui	1	Yes	No	London	155
1202_LS2020118sal	Lishui	35	Yes	No	Enteritidis	11
1202_LS2020117sal	Lishui	9	Yes	No	Enteritidis	11
1202_LS2020116sal	Lishui	1	Yes	No	I 1,4,[5],12:i:-	34
1202_LS2020115sal	Lishui	1	Yes	No	I 1,4,[5],12:i:-	34
1202_LS2020104sal	Lishui	0	Yes	No	Typhimurium	19
1202_LS2020102sal	Lishui	2	Yes	No	I 1,4,[5],12:b:-	42
1202_LS2020096sal	Lishui	unknown	Yes	No	I 1,4,[5],12:i:-	34
1202_LS2020095sal	Lishui	2	Yes	No	Saintpaul	49
1202_LS2020094sal	Lishui	unknown	Yes	No	London	155
1202_LS2020093sal	Lishui	unknown	Yes	No	Kentucky	198
1202_LS2020091sal	Lishui	unknown	Yes	No	Kentucky	198
1202_LS2020090sal	Lishui	unknown	Yes	No	Kentucky	198
1202_LS2020011sal	Lishui	unknown	Yes	No	Derby	40
1202_LS2020044sal	Lishui	59	Yes	No	Typhimurium	1544
1202_LS2020049sal	Lishui	0	Yes	No	I 1,4,[5],12:i:-	34
1202_LS2020065sal	Lishui	0	Yes	No	I 1,4,[5],12:i:-	34
1202_LS2020066sal	Lishui	45	Yes	No	Typhimurium	19
1205_ZJTZ2020-155	Taizhou	unknown	Yes	No	Typhimurium	19
1205_ZJTZ2020-154	Taizhou	unknown	Yes	No	Typhimurium	19
1205_ZJTZ2020-153	Taizhou	unknown	Yes	No	Typhimurium	19
1205_ZJTZ2020-151	Taizhou	unknown	Yes	No	Typhimurium	19
1205_ZJTZ2020-150	Taizhou	unknown	Yes	No	Rissen	469
1205_ZJTZ2020-149	Taizhou	unknown	No	No	Enteritidis	11
1205_ZJTZ2020-148	Taizhou	unknown	No	No	Agona	13
1205_ZJTZ2020-147	Taizhou	unknown	No	No	Orion	639
1204_ZJZS2020-103	Zhoushan	unknown	Yes	No	Enteritidis	11
1204_ZJZS2020-134	Zhoushan	unknown	Yes	No	Enteritidis	11
1204_ZJZS2020-132	Zhoushan	unknown	Yes	No	Typhimurium	19
1204_ZJZS2020-122	Zhoushan	unknown	Yes	No	Typhimurium	19
1204_ZJZS2020-121	Zhoushan	unknown	Yes	No	Typhimurium	19
1204_ZJZS2020-110	Zhoushan	unknown	Yes	No	Enteritidis	11
1204_ZJZS2020-109	Zhoushan	unknown	Yes	No	Enteritidis	11
1204_ZJZS2020-105	Zhoushan	unknown	Yes	No	Bovismorbificans	1499
1204_ZJZS2020-101	Zhoushan	unknown	Yes	No	I 1,4,[5],12:i:-	34
1204_ZJZS2020-100	Zhoushan	unknown	Yes	No	Enteritidis	11
1204_ZJZS2020-099	Zhoushan	unknown	Yes	No	I 1,4,[5],12:i:-	34
1204_ZJZS2020-098	Zhoushan	unknown	Yes	No	I 1,4,[5],12:i:-	34
1204_ZJZS2020-095	Zhoushan	unknown	Yes	No	I 1,4,[5],12:i:-	34
1204_ZJZS2020-092	Zhoushan	unknown	Yes	No	I 1,4,[5],12:i:-	34
1204_ZJZS2020-089	Zhoushan	unknown	Yes	No	Enteritidis	11
1204_ZJZS2020-065	Zhoushan	unknown	Yes	No	Enteritidis	11
1204_ZJZS2020-059	Zhoushan	unknown	Yes	No	Enteritidis	11
1201_ZJHZ20_0145	Hangzhou	unknown	Yes	No	Enteritidis	11
1201_ZJHZ20_0144	Hangzhou	unknown	Yes	No	Enteritidis	11
1201_ZJHZ20_0142	Hangzhou	unknown	Yes	No	Enteritidis	11
1201_ZJHZ20_0139	Hangzhou	unknown	Yes	No	Enteritidis	11
1202_LS2020071sal	Lishui	50	Yes	No	Enteritidis	11
1202_LS2020064sal	Lishui	2	Yes	No	Enteritidis	11
1202_LS2020060sal	Lishui	2	Yes	No	Typhimurium	19
1202_LS2020059sal	Lishui	5	Yes	No	I 1,4,[5],12:i:-	34
1202_LS2020058sal	Lishui	75	Yes	No	London	155
1202_LS2020057sal	Lishui	41	Yes	No	Typhimurium	19
1202_LS2020056sal	Lishui	2	Yes	No	Saintpaul	50
1202_LS2020055sal	Lishui	2	Yes	No	I 1,4,[5],12:i:-	34
1202_LS2020050sal	Lishui	4	Yes	No	Enteritidis	11
1202_LS2020048sal	Lishui	0	Yes	No	Typhimurium	19
1202_LS2020047sal	Lishui	0	Yes	No	Typhimurium	19
1202_LS2020033sal	Lishui	unknown	Yes	No	Enteritidis	11
1202_LS2020032sal	Lishui	unknown	Yes	No	Enteritidis	11
1202_LS2020031sal	Lishui	unknown	Yes	No	Kentucky	198
1202_LS2020030sal	Lishui	unknown	Yes	No	Kentucky	198
1202_LS2020019sal	Lishui	unknown	Yes	No	I 1,4,[5],12:i:-	34
1202_LS2020018sal	Lishui	unknown	Yes	No	Enteritidis	11
1202_LS2020017sal	Lishui	0	Yes	No	Enteritidis	11
1202_LS2020016sal	Lishui	1	Yes	No	Typhimurium	19
1202_LS2020015sal	Lishui	1	Yes	No	Typhimurium	19
1202_LS2020014sal	Lishui	4	Yes	No	I 1,4,[5],12:i:-	34
1202_LS2020013sal	Lishui	2	Yes	No	I 1,4,[5],12:i:-	34
1202_LS2020012sal	Lishui	56	Yes	No	Typhimurium	19
1202_LS2020010sal	Lishui	unknown	Yes	No	I 1,4,[5],12:i:-	34
1202_LS2020007sal	Lishui	unknown	Yes	No	I 1,4,[5],12:i:-	34
1202_LS2020006sal	Lishui	unknown	Yes	No	Typhimurium	19
1202_LS2020004sal	Lishui	unknown	Yes	No	I 1,4,[5],12:i:-	-
1202_LS2020003sal	Lishui	unknown	Yes	No	Enteritidis	11
1205_ZJTZ2020-113	Taizhou	unknown	Yes	No	London	155
1205_ZJTZ2020-112	Taizhou	unknown	Yes	No	I 1,4,[5],12:i:-	34
1205_ZJTZ2020-111	Taizhou	unknown	Yes	No	Typhimurium	19
1205_ZJTZ2020-110	Taizhou	unknown	Yes	No	Enteritidis	11
1205_ZJTZ2020-109	Taizhou	unknown	Yes	No	I 1,4,[5],12:i:-	34
1205_ZJTZ2020-108	Taizhou	unknown	Yes	No	Typhimurium	19
1205_ZJTZ2020-107	Taizhou	unknown	Yes	No	I 1,4,[5],12:i:-	34
1205_ZJTZ2020-106	Taizhou	unknown	Yes	No	I 1,4,[5],12:i:-	34
1205_ZJTZ2020-105	Taizhou	unknown	No	No	Enteritidis	11
1205_ZJTZ2020-104	Taizhou	unknown	No	No	Enteritidis	11
1205_ZJTZ2020-103	Taizhou	unknown	No	No	Enteritidis	11
1205_ZJTZ2020-102	Taizhou	unknown	No	No	Enteritidis	11
1205_ZJTZ2020-101	Taizhou	unknown	No	No	Enteritidis	11
1205_ZJTZ2020-100	Taizhou	unknown	No	No	Enteritidis	11
1205_ZJTZ2020-099	Taizhou	unknown	No	No	London	155
1205_ZJTZ2020-098	Taizhou	unknown	No	No	Enteritidis	11
1205_ZJTZ2020-097	Taizhou	unknown	No	No	Rissen	469
1208_ZJQZ20_0188	Quzhou	unknown	Yes	No	Infantis	32
1208_ZJQZ20_0187	Quzhou	unknown	Yes	No	Typhimurium	19
1208_ZJQZ20_0186	Quzhou	unknown	Yes	No	Enteritidis	11
1208_ZJQZ20_0185	Quzhou	unknown	Yes	No	I 1,4,[5],12:i:-	34
1208_ZJQZ20_0184	Quzhou	unknown	Yes	No	London	155
1208_ZJQZ20_0182	Quzhou	unknown	Yes	No	Typhimurium	19
1208_ZJQZ20_0180	Quzhou	unknown	Yes	No	Enteritidis	11
1208_ZJQZ20_0179	Quzhou	unknown	Yes	No	Enteritidis	11
1208_ZJQZ20_0170	Quzhou	unknown	Yes	No	Litchfield	214
1208_ZJQZ20_0169	Quzhou	unknown	Yes	No	Typhimurium	19
1208_ZJQZ20_0168	Quzhou	unknown	Yes	No	I 1,4,[5],12:i:-	34
1208_ZJQZ20_0167	Quzhou	unknown	Yes	No	Enteritidis	11
1208_ZJQZ20_0166	Quzhou	unknown	Yes	No	Enteritidis	11
1208_ZJQZ20_0165	Quzhou	unknown	Yes	No	Enteritidis	11
1208_ZJQZ20_0164	Quzhou	unknown	Yes	No	Enteritidis	11
1208_ZJQZ20_0163	Quzhou	unknown	Yes	No	Enteritidis	11
1208_ZJQZ20_0162	Quzhou	unknown	Yes	No	Enteritidis	11
1208_ZJQZ20_0161	Quzhou	unknown	Yes	No	Enteritidis	11
1208_ZJQZ20_0160	Quzhou	unknown	Yes	No	Enteritidis	11
1208_ZJQZ20_0159	Quzhou	unknown	Yes	No	Enteritidis	11
1208_ZJQZ20_0158	Quzhou	unknown	Yes	No	Enteritidis	11
1208_ZJQZ20_0157	Quzhou	unknown	Yes	No	Enteritidis	11
1208_ZJQZ20_0156	Quzhou	unknown	Yes	No	Enteritidis	11
1208_ZJQZ20_0155	Quzhou	unknown	Yes	No	Enteritidis	11
1208_ZJQZ20_0154	Quzhou	unknown	Yes	No	Enteritidis	11
1208_ZJQZ20_0153	Quzhou	unknown	Yes	No	Enteritidis	11
1208_ZJQZ20_0152	Quzhou	unknown	Yes	No	Enteritidis	11
1208_ZJQZ20_0151	Quzhou	unknown	Yes	No	Rissen	469
1208_ZJQZ20_0150	Quzhou	unknown	Yes	No	Enteritidis	11
1208_ZJQZ20_0149	Quzhou	unknown	Yes	No	I 1,4,[5],12:i:-	34
1208_ZJQZ20_0148	Quzhou	unknown	Yes	No	London	155
1208_ZJQZ20_0147	Quzhou	unknown	Yes	No	Rissen	469
1208_ZJQZ20_0146	Quzhou	unknown	Yes	No	Rissen	469
1208_ZJQZ20_0145	Quzhou	unknown	Yes	No	Enteritidis	11
1208_ZJQZ20_0144	Quzhou	unknown	Yes	No	I 1,4,[5],12:i:-	34
1201_ZJHZ20_0197	Hangzhou	unknown	Yes	No	Typhimurium	19
1201_ZJHZ20_0186	Hangzhou	unknown	Yes	No	London	155
1201_ZJHZ20_0185	Hangzhou	unknown	Yes	No	Derby	40
1201_ZJHZ20_0184	Hangzhou	unknown	Yes	No	I 1,4,[5],12:i:-	34
1201_ZJHZ20_0179	Hangzhou	unknown	Yes	No	Kentucky	198
1201_ZJHZ20_0169	Hangzhou	unknown	Yes	No	Rissen	469
1201_ZJHZ20_0167	Hangzhou	unknown	Yes	No	Goldcoast	358
1201_ZJHZ20_0166	Hangzhou	unknown	Yes	No	Enteritidis	11
1201_ZJHZ20_0165	Hangzhou	unknown	Yes	No	Stanley	29
1201_ZJHZ20_0164	Hangzhou	unknown	Yes	No	London	155
1201_ZJHZ20_0163	Hangzhou	unknown	Yes	No	Enteritidis	11
1208_ZJQZ20_0135	Quzhou	unknown	Yes	No	Derby	40
1208_ZJQZ20_0134	Quzhou	unknown	Yes	No	I 1,4,[5],12:i:-	34
1208_ZJQZ20_0133	Quzhou	unknown	Yes	No	I 1,4,[5],12:i:-	34
1208_ZJQZ20_0132	Quzhou	unknown	Yes	No	I 1,4,[5],12:i:-	34
1208_ZJQZ20_0115	Quzhou	unknown	Yes	No	Enteritidis	11
1208_ZJQZ20_0114	Quzhou	unknown	Yes	No	I 1,4,[5],12:i:-	34
1208_ZJQZ20_0113	Quzhou	unknown	Yes	No	I 1,4,[5],12:i:-	34
1208_ZJQZ20_0112	Quzhou	unknown	Yes	No	Enteritidis	11
1208_ZJQZ20_0111	Quzhou	unknown	Yes	No	I 1,4,[5],12:i:-	34
1208_ZJQZ20_0109	Quzhou	unknown	Yes	No	Newport	46
1208_ZJQZ20_0108	Quzhou	unknown	Yes	No	Rissen	469
1208_ZJQZ20_0107	Quzhou	unknown	Yes	No	I 1,4,[5],12:i:-	34
1208_ZJQZ20_0106	Quzhou	unknown	Yes	No	I 1,4,[5],12:i:-	34
1208_ZJQZ20_0099	Quzhou	unknown	Yes	No	London	155
1208_ZJQZ20_0098	Quzhou	unknown	Yes	No	Kentucky	198
1208_ZJQZ20_0097	Quzhou	unknown	Yes	No	Typhimurium	19
1208_ZJQZ20_0090	Quzhou	unknown	Yes	No	I 1,4,[5],12:i:-	34
1208_ZJQZ20_0082	Quzhou	unknown	Yes	No	I 1,4,[5],12:i:-	34
1208_ZJQZ20_0081	Quzhou	unknown	Yes	No	Enteritidis	11
1208_ZJQZ20_0079	Quzhou	unknown	Yes	No	I 1,4,[5],12:i:-	34
1208_ZJQZ20_0078	Quzhou	unknown	Yes	No	I 1,4,[5],12:i:-	34
1208_ZJQZ20_0077	Quzhou	unknown	Yes	No	Rissen	469
1208_ZJQZ20_0075	Quzhou	unknown	Yes	No	Typhimurium	19
1208_ZJQZ20_0073	Quzhou	unknown	Yes	No	Infantis	32
1208_ZJQZ20_0072	Quzhou	unknown	Yes	No	Enteritidis	11
1208_ZJQZ20_0071	Quzhou	unknown	Yes	No	I 1,4,[5],12:i:-	34
1208_ZJQZ20_0063	Quzhou	unknown	Yes	No	Typhimurium	19
1208_ZJQZ20_0062	Quzhou	unknown	Yes	No	I 1,4,[5],12:i:-	34
1208_ZJQZ20_0060	Quzhou	unknown	Yes	No	I 1,4,[5],12:i:-	34
1208_ZJQZ20_0059	Quzhou	unknown	Yes	No	I 1,4,[5],12:i:-	-
1208_ZJQZ20_0057	Quzhou	unknown	Yes	No	I 1,4,[5],12:i:-	34
1208_ZJQZ20_0056	Quzhou	unknown	Yes	No	Typhimurium	19
1208_ZJQZ20_0054	Quzhou	unknown	Yes	No	London	155
1208_ZJQZ20_0044	Quzhou	unknown	Yes	No	Typhimurium	19
1208_ZJQZ20_0043	Quzhou	unknown	Yes	No	Typhimurium	19
1208_ZJQZ20_0042	Quzhou	unknown	Yes	No	Enteritidis	11
1208_ZJQZ20_0035	Quzhou	unknown	Yes	No	Typhimurium	19
1208_ZJQZ20_0033	Quzhou	unknown	Yes	No	Typhimurium	19
1208_ZJQZ20_0032	Quzhou	unknown	Yes	No	I 1,4,[5],12:i:-	34
1208_ZJQZ20_0031	Quzhou	unknown	Yes	No	I 1,4,[5],12:i:-	671
1208_ZJQZ20_0030	Quzhou	unknown	Yes	No	Typhimurium	19
1208_ZJQZ20_0029	Quzhou	unknown	Yes	No	I 1,4,[5],12:i:-	34
1208_ZJQZ20_0027	Quzhou	unknown	Yes	No	Enteritidis	11
1208_ZJQZ20_0026	Quzhou	unknown	Yes	No	I 1,4,[5],12:i:-	34
1208_ZJQZ20_0025	Quzhou	unknown	Yes	No	I 1,4,[5],12:i:-	34
1208_ZJQZ20_0024	Quzhou	unknown	Yes	No	unknown	648
1208_ZJQZ20_0021	Quzhou	unknown	Yes	No	Typhimurium	19
1208_ZJQZ20_0020	Quzhou	unknown	Yes	No	Typhimurium	19
1208_ZJQZ20_0019	Quzhou	unknown	Yes	No	Infantis	32
1208_ZJQZ20_0018	Quzhou	unknown	Yes	No	I 1,4,[5],12:i:-	34
1208_ZJQZ20_0017	Quzhou	unknown	Yes	No	I 1,4,[5],12:i:-	34
1208_ZJQZ20_0016	Quzhou	unknown	Yes	No	I 1,4,[5],12:i:-	34
1208_ZJQZ20_0013	Quzhou	unknown	Yes	No	Typhimurium	19
1208_ZJQZ20_0012	Quzhou	unknown	Yes	No	I 1,4,[5],12:i:-	34
1208_ZJQZ20_0011	Quzhou	unknown	Yes	No	I 1,4,[5],12:i:-	34
1210_ZJSX2020-137	Shaoxing	unknown	Yes	No	London	155
1210_ZJSX2020-136	Shaoxing	unknown	Yes	No	Litchfield	214
1210_ZJSX2020-133	Shaoxing	unknown	Yes	No	Enteritidis	11
1210_ZJSX2020-131	Shaoxing	unknown	Yes	No	Enteritidis	11
1210_ZJSX2020-130	Shaoxing	unknown	Yes	No	Enteritidis	11
1210_ZJSX2020-098	Shaoxing	unknown	Yes	No	Enteritidis	11
1210_ZJSX2020-097	Shaoxing	unknown	Yes	No	Enteritidis	11
1210_ZJSX2020-096	Shaoxing	unknown	Yes	No	Enteritidis	11
1210_ZJSX2020-095	Shaoxing	unknown	Yes	No	Enteritidis	11
1210_ZJSX2020-094	Shaoxing	unknown	Yes	No	London	155
1210_ZJSX2020-093	Shaoxing	unknown	Yes	No	I 1,4,[5],12:i:-	34
1210_ZJSX2020-092	Shaoxing	unknown	Yes	No	Uganda	684
1210_ZJSX2020-091	Shaoxing	unknown	Yes	No	Derby	40
1210_ZJSX2020-090	Shaoxing	unknown	Yes	No	Infantis	32
1210_ZJSX2020-089	Shaoxing	unknown	Yes	No	Typhi	2
1210_ZJSX2020-088	Shaoxing	unknown	Yes	No	Enteritidis	11
1210_ZJSX2020-087	Shaoxing	unknown	Yes	No	Typhimurium	19
1210_ZJSX2020-086	Shaoxing	unknown	Yes	No	Typhimurium	19
1210_ZJSX2020-085	Shaoxing	unknown	Yes	No	Enteritidis	11
1210_ZJSX2020-084	Shaoxing	unknown	Yes	No	Enteritidis	11
1210_ZJSX2020-083	Shaoxing	unknown	Yes	No	Stanley	29
1210_ZJSX2020-082	Shaoxing	unknown	Yes	No	London	155
1210_ZJSX2020-081	Shaoxing	unknown	Yes	No	I 1,4,[5],12:i:-	34
1210_ZJSX2020-080	Shaoxing	unknown	Yes	No	Bovismorbificans	1499
1210_ZJSX2020-079	Shaoxing	unknown	Yes	No	I 1,4,[5],12:i:-	34
1210_ZJSX2020-078	Shaoxing	unknown	Yes	No	I 1,4,[5],12:i:-	34
1210_ZJSX2020-077	Shaoxing	unknown	Yes	No	Typhimurium	19
1210_ZJSX2020-076	Shaoxing	unknown	Yes	No	Jangwani	3918
1210_ZJSX2020-075	Shaoxing	unknown	Yes	No	Thompson	26
1210_ZJSX2020-074	Shaoxing	unknown	Yes	No	Enteritidis	11
1210_ZJSX2020-073	Shaoxing	unknown	Yes	No	Typhimurium	19
1210_ZJSX2020-072	Shaoxing	unknown	Yes	No	I 1,4,[5],12:i:-	34
1210_ZJSX2020-071	Shaoxing	unknown	Yes	No	I 1,4,[5],12:i:-	34
1210_ZJSX2020-070	Shaoxing	unknown	Yes	No	London	155
1210_ZJSX2020-069	Shaoxing	unknown	Yes	No	Enteritidis	11
1210_ZJSX2020-068	Shaoxing	unknown	Yes	No	I 1,4,[5],12:i:-	34
1210_ZJSX2020-067	Shaoxing	unknown	Yes	No	Derby	40
1210_ZJSX2020-066	Shaoxing	unknown	Yes	No	Typhimurium	19
1210_ZJSX2020-065	Shaoxing	unknown	Yes	No	Rissen	469
1210_ZJSX2020-063	Shaoxing	unknown	Yes	No	Typhimurium	19
1210_ZJSX2020-062	Shaoxing	unknown	Yes	No	I 1,4,[5],12:i:-	34
1210_ZJSX2020-061	Shaoxing	unknown	Yes	No	Rissen	469
1210_ZJSX2020-060	Shaoxing	unknown	Yes	No	I 1,4,[5],12:i:-	34
1210_ZJSX2020-059	Shaoxing	unknown	Yes	No	Enteritidis	11
1210_ZJSX2020-058	Shaoxing	unknown	Yes	No	I 1,4,[5],12:i:-	34
1210_ZJSX2020-057	Shaoxing	unknown	Yes	No	London	155
1210_ZJSX2020-056	Shaoxing	unknown	Yes	No	Typhimurium	1544
1210_ZJSX2020-055	Shaoxing	unknown	Yes	No	Rissen	469
1201_ZJHZ20_0162	Hangzhou	unknown	No	No	Enteritidis	11
1201_ZJHZ20_0155	Hangzhou	unknown	Yes	No	I 1,4,[5],12:b:-	423
1201_ZJHZ20_0152	Hangzhou	unknown	Yes	No	Corvallis	1541
1201_ZJHZ20_0151	Hangzhou	unknown	Yes	No	Enteritidis	11
1201_ZJHZ20_0150	Hangzhou	unknown	Yes	No	Enteritidis	11
1201_ZJHZ20_0149	Hangzhou	unknown	Yes	No	London	155
1201_ZJHZ20_0148	Hangzhou	unknown	Yes	No	London	155
1209_ZJJX2020-030	Jiaxing	27	Yes	No	I 1,4,[5],12:i:-	34
1209_ZJJX2020-036	Jiaxing	45	Yes	No	Typhimurium	19
1209_ZJJX2020-038	Jiaxing	17	Yes	No	I D1:g,m:z6	11
1209_ZJJX2020-040	Jiaxing	0	Yes	No	Newport	31
1209_ZJJX2020-042	Jiaxing	1	Yes	No	I 1,4,[5],12:i:-	34
1209_ZJJX2020-043	Jiaxing	2	Yes	No	Typhimurium	19
1209_ZJJX2020-045	Jiaxing	57	Yes	No	Enteritidis	11
1209_ZJJX2020-046	Jiaxing	42	Yes	No	I 1,4,[5],12:i:-	34
1209_ZJJX2020-048	Jiaxing	41	Yes	No	Enteritidis	11
1209_ZJJX2020-050	Jiaxing	29	Yes	No	Agona	13
1209_ZJJX2020-051	Jiaxing	62	Yes	No	London	155
1209_ZJJX2020-052	Jiaxing	46	Yes	No	Enteritidis	11
1209_ZJJX2020-055	Jiaxing	30	Yes	No	I 1,4,[5],12:i:-	34
1209_ZJJX2020-057	Jiaxing	6	Yes	No	Virchow	16
1209_ZJJX2020-060	Jiaxing	56	Yes	No	I 1,4,[5],12:i:-	34
1209_ZJJX2020-061	Jiaxing	1	Yes	No	I 1,4,[5],12:i:-	34
1209_ZJJX2020-062	Jiaxing	29	Yes	No	Enteritidis	11
1209_ZJJX2020-063	Jiaxing	78	Yes	No	Typhimurium	19
1209_ZJJX2020-106	Jiaxing	48	Yes	No	I 1,4,[5],12:i:-	34
1209_ZJJX2020-107	Jiaxing	74	Yes	No	Typhimurium	19
1209_ZJJX2020-108	Jiaxing	15	Yes	No	Typhimurium	19
1209_ZJJX2020-114	Jiaxing	32	Yes	No	Typhimurium	19
1209_ZJJX2020-115	Jiaxing	59	Yes	No	Give	516
1201_ZJHZ20_0103	Hangzhou	unknown	Yes	No	Enteritidis	11
1205_ZJTZ2020-095	Taizhou	unknown	Yes	No	I 1,4,[5],12:i:-	34
1205_ZJTZ2020-094	Taizhou	unknown	Yes	No	I 1,4,[5],12:i:-	34
1205_ZJTZ2020-093	Taizhou	unknown	Yes	No	Typhimurium	19
1205_ZJTZ2020-092	Taizhou	unknown	Yes	No	I 1,4,[5],12:i:-	34
1205_ZJTZ2020-091	Taizhou	unknown	Yes	No	I 1,4,[5],12:i:-	34
1205_ZJTZ2020-090	Taizhou	unknown	Yes	No	I 1,4,[5],12:i:-	34
1205_ZJTZ2020-089	Taizhou	unknown	Yes	No	Typhimurium	19
1205_ZJTZ2020-054	Taizhou	32	No	No	I 1,4,[5],12:i:-	34
1201_ZJHZ20_0127	Hangzhou	59	No	No	London	155
1201_ZJHZ20_0128	Hangzhou	34	No	No	Enteritidis	11
1201_ZJHZ20_0131	Hangzhou	27	No	No	Enteritidis	11
1207_ZJHH20_012	Huzhou	unknown	No	No	Montevideo	4
1207_ZJHH20_038	Huzhou	48	No	No	I 1,4,[5],12:i:-	34
1207_ZJHH20_039	Huzhou	47	No	No	London	155
1207_ZJHH20_041	Huzhou	37	No	No	Typhimurium	19
1207_ZJHH20_048	Huzhou	1	No	No	Typhimurium	19
1207_ZJHH20_049	Huzhou	57	No	No	Indiana	2040
1207_ZJHH20_050	Huzhou	0	No	No	Typhimurium	19
1207_ZJHH20_055	Huzhou	unknown	No	No	I 1,4,[5],12:i:-	34
1207_ZJHH20_011	Huzhou	2	No	No	I 1,4,[5],12:i:-	34
1207_ZJHH20_063	Huzhou	0	No	No	Enteritidis	11
1206_ZJWZ2020-071	Wenzhou	unknown	Yes	No	London	155
1210_ZJSX2020-041	Shaoxing	unknown	No	No	London	155
1210_ZJSX2020-034	Shaoxing	unknown	No	No	Rissen	469
1210_ZJSX2020-035	Shaoxing	unknown	No	No	Calabar	463
1210_ZJSX2020-038	Shaoxing	unknown	No	No	unknown	-
1210_ZJSX2020-039	Shaoxing	unknown	No	No	Enteritidis	11
1210_ZJSX2020-040	Shaoxing	unknown	No	No	Enteritidis	11
1210_ZJSX-2020-026	Shaoxing	unknown	No	No	London	155
1210_ZJSX-2020-030	Shaoxing	unknown	No	No	Rissen	469
1210_ZJSX2020-012	Shaoxing	unknown	No	No	Derby	40
1210_ZJSX2020-019	Shaoxing	unknown	No	No	Enteritidis	11
1210_ZJSX2020-013	Shaoxing	unknown	No	No	Enteritidis	11
1210_ZJSX2020-014	Shaoxing	unknown	No	No	Enteritidis	11
1210_ZJSX2020-015	Shaoxing	unknown	No	No	Kottbus	1690
1210_ZJSX2020-020	Shaoxing	unknown	No	No	Enteritidis	11
1210_ZJSX2020-021	Shaoxing	unknown	No	No	Enteritidis	11
1210_ZJSX2020-009	Shaoxing	unknown	No	No	Derby	40
1210_ZJSX2020-010	Shaoxing	unknown	No	No	Anatum	64
1210_ZJSX2020-001	Shaoxing	unknown	No	No	London	155
1201_ZJHZ20_0093	Hangzhou	29	No	No	Enteritidis	11
1201_ZJHZ20_0094	Hangzhou	21	No	No	Enteritidis	11
1201_ZJHZ20_0098	Hangzhou	32	No	No	Enteritidis	11
1201_ZJHZ20_0099	Hangzhou	34	No	No	Enteritidis	11
1201_ZJHZ20_0100	Hangzhou	26	No	No	Enteritidis	11
1201_ZJHZ20_0101	Hangzhou	27	No	No	Enteritidis	11
1201_ZJHZ20_0102	Hangzhou	30	No	No	Kottbus	808
1201_ZJHZ20_0104	Hangzhou	32	No	No	Enteritidis	11
1201_ZJHZ20_0105	Hangzhou	41	No	No	Enteritidis	11
1201_ZJHZ20_0106	Hangzhou	24	No	No	Saintpaul	50
1201_ZJHZ20_0107	Hangzhou	36	No	No	Enteritidis	11
1201_ZJHZ20_0108	Hangzhou	37	No	No	Enteritidis	11
1201_ZJHZ20_0109	Hangzhou	64	No	No	Agbeni	2606
1201_ZJHZ20_0112	Hangzhou	27	No	No	Livingstone	543
1201_ZJHZ20_0113	Hangzhou	2	No	No	Manhattan	18
1201_ZJHZ20_0092	Hangzhou	24	No	No	Enteritidis	11
1204_ZJZS2020-004	Zhoushan	1	No	No	London	155
1204_ZJZS2020-010	Zhoushan	0	No	No	I 1,4,[5],12:i:-	34
1204_ZJZS2020-012	Zhoushan	0	No	No	Enteritidis	11
1204_ZJZS2020-014	Zhoushan	0	No	No	Typhimurium	19
1204_ZJZS2020-017	Zhoushan	0	No	No	I 1,4,[5],12:i:-	34
1204_ZJZS2020-021	Zhoushan	1	No	No	Enteritidis	11
1204_ZJZS2020-022	Zhoushan	5	No	No	Enteritidis	-
1204_ZJZS2020-025	Zhoushan	1	No	No	I 1,4,[5],12:i:-	34
1204_ZJZS2020-030	Zhoushan	70	No	No	Bovismorbificans	1499
1204_ZJZS2020-033	Zhoushan	3	No	No	I 1,4,[5],12:i:-	34
1204_ZJZS2020-035	Zhoushan	11	No	No	Enteritidis	11
1204_ZJZS2020-048	Zhoushan	4	No	No	Enteritidis	11
1204_ZJZS2020-050	Zhoushan	0	No	No	I 1,4,[5],12:i:-	34
1204_ZJZS2020-051	Zhoushan	1	No	No	Bovismorbificans	1499
1204_ZJZS2020-052	Zhoushan	0	No	No	Typhimurium	19
1204_ZJZS2020-054	Zhoushan	50	No	No	Enteritidis	11
1204_ZJZS2020-056	Zhoushan	57	No	No	Enteritidis	11
1204_ZJZS2020-055	Zhoushan	62	No	No	Enteritidis	-
1205_ZJTZ2020-047	Taizhou	1	No	No	I 1,4,[5],12:i:-	34
1205_ZJTZ2020-048	Taizhou	25	No	No	Enteritidis	11
1205_ZJTZ2020-049	Taizhou	32	No	No	Enteritidis	11
1205_ZJTZ2020-050	Taizhou	12	No	No	Enteritidis	11
1205_ZJTZ2020-045	Taizhou	27	No	No	I 1,4,[5],12:i:-	34
1205_ZJTZ2020-046	Taizhou	52	No	No	Enteritidis	11
1209_ZJJX2020-022	Jiaxing	0	No	No	I 1,4,[5],12:i:-	34
1201_ZJHZ20_0087	Hangzhou	72	No	No	I 1,4,[5],12:i:-	34
1201_ZJHZ20_0088	Hangzhou	59	No	No	London	155
1201_ZJHZ20_0091	Hangzhou	26	No	No	Give	516
1209_ZJJX2020-023	Jiaxing	46	No	No	Saintpaul	27
1209_ZJJX2020-029	Jiaxing	51	No	No	Rissen	469
1205_ZJTZ2020-026	Taizhou	1	No	No	Typhimurium	19
1205_ZJTZ2020-039	Taizhou	77	No	No	I 1,4,[5],12:i:-	34
1201_ZJHZ20_0066	Hangzhou	51	No	No	Goldcoast	358
1201_ZJHZ20_0067	Hangzhou	0	No	No	Poona	2889
1201_ZJHZ20_0068	Hangzhou	3	No	No	Enteritidis	11
1201_ZJHZ20_0069	Hangzhou	5	No	No	Enteritidis	11
1201_ZJHZ20_0065	Hangzhou	12	No	No	Infantis	32
1201_ZJHZ20_0046	Hangzhou	66	No	No	Calabar	463
1201_ZJHZ20_0048	Hangzhou	0	No	No	London	155
1201_ZJHZ20_0050	Hangzhou	1	No	No	Rissen	469
1201_ZJHZ20_0053	Hangzhou	71	No	No	Goldcoast	358
1201_ZJHZ20_0054	Hangzhou	26	No	No	Enteritidis	11
1201_ZJHZ20_0057	Hangzhou	3	No	No	Enteritidis	11
1201_ZJHZ20_0058	Hangzhou	0	No	No	Infantis	32
1201_ZJHZ20_0060	Hangzhou	0	No	No	Infantis	32
1201_ZJHZ20_0025	Hangzhou	56	No	No	Enteritidis	11
1201_ZJHZ20_0026	Hangzhou	55	No	No	Give	516
1201_ZJHZ20_0027	Hangzhou	61	No	No	Senftenberg	14
1201_ZJHZ20_0039	Hangzhou	23	No	No	Enteritidis	11
1201_ZJHZ20_0040	Hangzhou	19	No	No	Enteritidis	11
1201_ZJHZ20_0036	Hangzhou	0	No	No	Goldcoast	2529
1201_ZJHZ20_0037	Hangzhou	49	No	No	London	155
1201_ZJHZ20_0038	Hangzhou	21	No	No	Enteritidis	11
1201_ZJHZ20_0013	Hangzhou	52	No	No	Hadar	33
1201_ZJHZ20_0021	Hangzhou	45	No	No	Enteritidis	11
1201_ZJHZ20_0001	Hangzhou	55	No	No	London	155
1201_ZJHZ20_0002	Hangzhou	43	No	No	Enteritidis	11
1201_ZJHZ20_0007	Hangzhou	3	No	No	Enteritidis	11
1201_ZJHZ20_0009	Hangzhou	29	No	No	London	155
1201_ZJHZ20_0010	Hangzhou	32	No	No	Enteritidis	11
1201_ZJHZ20_0011	Hangzhou	75	No	No	London	155
1206_ZJWZ2020-045	Wenzhou	unknown	Yes	No	Typhimurium	19
1206_ZJWZ2020-047	Wenzhou	unknown	Yes	No	Typhimurium	19
1206_ZJWZ2020-044	Wenzhou	unknown	Yes	No	London	155
1206_ZJWZ2020-035	Wenzhou	unknown	Yes	No	London	155
1206_ZJWZ2020-037	Wenzhou	unknown	Yes	No	Typhimurium	19
1206_ZJWZ2020-039	Wenzhou	unknown	Yes	No	Enteritidis	11
1206_ZJWZ2020-041	Wenzhou	unknown	Yes	No	Enteritidis	11
1206_ZJWZ2020-025	Wenzhou	unknown	Yes	No	Thompson	26
1206_ZJWZ2020-027	Wenzhou	unknown	Yes	No	Choleraesuis	139
1206_ZJWZ2020-028	Wenzhou	unknown	Yes	No	I 1,4,[5],12:i:-	34
1206_ZJWZ2020-029	Wenzhou	unknown	Yes	No	I 1,4,[5],12:i:-	34
1206_ZJWZ2020-030	Wenzhou	unknown	Yes	No	I 1,4,[5],12:i:-	34
1206_ZJWZ2020-032	Wenzhou	unknown	Yes	No	Enteritidis	11
1206_ZJWZ2020-033	Wenzhou	unknown	Yes	No	Enteritidis	11
1206_ZJWZ2020-017	Wenzhou	unknown	Yes	No	Enteritidis	11
1206_ZJWZ2020-011	Wenzhou	unknown	Yes	No	I 1,4,[5],12:i:-	34
1206_ZJWZ2020-013	Wenzhou	unknown	Yes	No	Typhimurium	19
1206_ZJWZ2020-016	Wenzhou	unknown	Yes	No	London	155
1204_ZJZS2019_152	Zhoushan	50	No	No	Typhi	1
1201_ZJHZ19_0067	Hangzhou	1	No	No	Poona	2889
1201_ZJHZ19_0155	Hangzhou	6	No	No	I 1,4,[5],12:i:-	34
1201_ZJHZ19_0156	Hangzhou	30	No	No	Enteritidis	11
1201_ZJHZ19_0157	Hangzhou	0	No	No	Goldcoast	358
1201_ZJHZ19_0158	Hangzhou	0	No	No	Stanley	29
1201_ZJHZ19_0159	Hangzhou	2	No	No	Stanley	29
1201_ZJHZ19_0160	Hangzhou	1	No	No	I 1,4,[5],12:i:-	34
1201_ZJHZ19_0161	Hangzhou	0	No	No	Havana|Bron	1527
1201_ZJHZ19_0162	Hangzhou	61	No	No	Rissen	469
1201_ZJHZ19_0090	Hangzhou	0	No	No	Virchow	359
1201_ZJHZ19_0092	Hangzhou	53	No	No	Enteritidis	11
1201_ZJHZ19_0093	Hangzhou	0	No	No	Typhimurium	19
1201_ZJHZ19_0094	Hangzhou	64	No	No	Typhimurium	19
1201_ZJHZ19_0095	Hangzhou	2	No	No	Enteritidis	11
1201_ZJHZ19_0106	Hangzhou	77	No	No	Derby	40
1201_ZJHZ19_0107	Hangzhou	0	No	No	I 1,4,[5],12:i:-	34
1201_ZJHZ19_0108	Hangzhou	0	No	No	Typhimurium	19
1201_ZJHZ19_0109	Hangzhou	42	No	No	Livingstone	543
1201_ZJHZ19_0114	Hangzhou	60	No	No	Minnesota	548
1201_ZJHZ19_0115	Hangzhou	64	No	No	Rissen	469
1201_ZJHZ19_0116	Hangzhou	0	No	No	I 1,4,[5],12:i:-	34
1201_ZJHZ19_0117	Hangzhou	71	No	No	Enteritidis	11
1201_ZJHZ19_0118	Hangzhou	49	No	No	I 1,4,[5],12:i:-	34
1201_ZJHZ19_0119	Hangzhou	46	No	No	I 1,4,[5],12:i:-	34
1201_ZJHZ19_0120	Hangzhou	59	No	No	I 1,4,[5],12:i:-	34
1201_ZJHZ19_0121	Hangzhou	25	No	No	Typhimurium	19
1201_ZJHZ19_0122	Hangzhou	4	No	No	Enteritidis	11
1201_ZJHZ19_0123	Hangzhou	50	No	No	Senftenberg	14
1201_ZJHZ19_0124	Hangzhou	24	No	No	Oranienburg	23
1201_ZJHZ19_0125	Hangzhou	19	No	No	Enteritidis	11
1201_ZJHZ19_0126	Hangzhou	54	No	No	I 1,4,[5],12:i:-	34
1201_ZJHZ19_0127	Hangzhou	65	No	No	Enteritidis	11
1201_ZJHZ19_0130	Hangzhou	2	No	No	I 1,4,[5],12:i:-	34
1201_ZJHZ19_0131	Hangzhou	60	No	No	Enteritidis	11
1201_ZJHZ19_0132	Hangzhou	0	No	No	I 1,4,[5],12:i:-	34
1201_ZJHZ19_0133	Hangzhou	0	No	No	Enteritidis	11
1201_ZJHZ19_0135	Hangzhou	10	No	No	Enteritidis	11
1201_ZJHZ19_0136	Hangzhou	69	No	No	Derby	40
1201_ZJHZ19_0137	Hangzhou	77	No	No	Derby	40
1201_ZJHZ19_0138	Hangzhou	50	No	No	Rissen	469
1201_ZJHZ19_0139	Hangzhou	18	No	No	Enteritidis	11
1201_ZJHZ19_0140	Hangzhou	58	No	No	London	155
1201_ZJHZ19_0141	Hangzhou	63	No	No	Saintpaul	27
1201_ZJHZ19_0142	Hangzhou	72	No	No	Derby	40
1201_ZJHZ19_0143	Hangzhou	50	No	No	Bovismorbificans	1499
1201_ZJHZ19_0144	Hangzhou	61	No	No	Virchow	359
1201_ZJHZ19_0145	Hangzhou	69	No	No	Panama	48
1201_ZJHZ19_0146	Hangzhou	5	No	No	Newport	31
1201_ZJHZ19_0147	Hangzhou	34	No	No	London	155
1201_ZJHZ19_0148	Hangzhou	61	No	No	Infantis	32
1202_ZJLS19Sal_0094	Lishui	34	No	No	Typhi	2
1201_ZJHZ19_0082	Hangzhou	0	No	No	I 1,4,[5],12:i:-	34
1201_ZJHZ19_0083	Hangzhou	42	No	No	Enteritidis	11
1201_ZJHZ19_0086	Hangzhou	19	No	No	Enteritidis	11
1201_ZJHZ19_0087	Hangzhou	0	No	No	Stanley	29
1201_ZJHZ19_0088	Hangzhou	78	No	No	Rissen	469
1201_ZJHZ19_0052	Hangzhou	20	No	No	Agona	13
1201_ZJHZ19_0053	Hangzhou	56	No	No	I 1,4,[5],12:i:-	34
1201_ZJHZ19_0054	Hangzhou	57	No	No	Senftenberg	14
1201_ZJHZ19_0055	Hangzhou	49	No	No	Typhimurium	19
1201_ZJHZ19_0058	Hangzhou	27	No	No	Typhimurium	19
1201_ZJHZ19_0065	Hangzhou	58	No	No	London	155
1201_ZJHZ19_0066	Hangzhou	64	No	No	London	155
1201_ZJHZ19_0068	Hangzhou	57	No	No	Typhimurium	19
1201_ZJHZ19_0070	Hangzhou	20	No	No	Typhimurium	19
1201_ZJHZ19_0071	Hangzhou	59	No	No	Enteritidis	11
1201_ZJHZ19_0072	Hangzhou	55	No	No	London	155
1201_ZJHZ19_0073	Hangzhou	29	No	No	London	155
1203_ZJJH19_0116	Jinhua	21	No	No	Typhimurium	19
1203_ZJJH19_0119	Jinhua	1	No	No	Typhimurium	19
1203_ZJJH19_0120	Jinhua	0	No	No	I 1,4,[5],12:i:-	34
1201_ZJHZ19_0032	Hangzhou	62	No	No	Agona	13
1201_ZJHZ19_0033	Hangzhou	24	No	No	Stanley	29
1201_ZJHZ19_0034	Hangzhou	43	No	No	Virchow	16
1201_ZJHZ19_0035	Hangzhou	28	No	No	I D1:g,m:e,n,x	11
1201_ZJHZ19_0040	Hangzhou	28	No	No	Typhimurium	19
1201_ZJHZ19_0031	Hangzhou	19	No	No	Enteritidis	11
1201_ZJHZ19_0041	Hangzhou	28	No	No	I 1,4,[5],12:i:-	34
1201_ZJHZ19_0042	Hangzhou	0	No	No	Enteritidis	11
1203_ZJJH19_0050	Jinhua	0	No	No	Typhimurium	19
1203_ZJJH19_0051	Jinhua	0	No	No	I 1,4,[5],12:i:-	34
1203_ZJJH19_0045	Jinhua	1	No	No	I 1,4,[5],12:i:-	34
1201_ZJHZ19_0001	Hangzhou	55	No	No	Enteritidis	11
1201_ZJHZ19_0002	Hangzhou	62	No	No	Calabar	463
1201_ZJHZ19_0004	Hangzhou	0	No	No	Typhimurium	19
1201_ZJHZ19_0005	Hangzhou	0	No	No	I 1,4,[5],12:i:-	34
1201_ZJHZ19_0009	Hangzhou	0	No	No	Manhattan	18
1201_ZJHZ19_0017	Hangzhou	2	No	No	Enteritidis	11
1201_ZJHZ19_0019	Hangzhou	58	No	No	Derby	40
1201_ZJHZ19_0025	Hangzhou	42	No	No	Enteritidis	11
1201_ZJHZ19_0026	Hangzhou	24	No	No	Enteritidis	11
1201_ZJHZ19_0029	Hangzhou	36	No	No	Typhimurium	19
1201_ZJHZ19_0030	Hangzhou	44	No	No	Kentucky	198
